# Supplementary material for: Dichlorido(4,7-diaza-1-azoniacyclo­nonane-κ2 N 4,N 7)palladium(II) p-toluene­sulfonate
Source: Acta Crystallogr Sect E Struct Rep Online. 2010 May 12;66(Pt 6):m638–9. doi: 10.1107/S1600536810016533 (PMC2979570; doi:10.1107/S1600536810016533)
Supplement: Supplementary file 1 [file e-66-0m638-sup1.cif]

##############################################################################
###                                                                        ###
###        Electronic paper (Acta Crystallographica Section E)             ###
###                                                                        ###
##############################################################################
#                                                                            #
# This CIF contains the data in a paper accepted for publication in Acta     #
# Crystallographica Section E. It conforms to the requirements of Notes      #
# for Authors for Section E, and has been peer reviewed under the auspices   #
# of the IUCr Commission on Journals.                                        #
#                                                                            #
# Full details of the Crystallographic Information File format               #
# are given in the paper "The Crystallographic Information File (CIF):       #
# a New Standard Archive File for Crystallography" by S. R. Hall, F. H.      #
# Allen and I. D. Brown [Acta Cryst. (1991), A47, 655-685].                  #
#                                                                            #
# The current version of the core CIF dictionary is obtainable from          #
# ftp://ftp.iucr.org/pub/cif_core.dic. The current version number is 2.4.    #
#                                                                            #
# Software is freely available for graphical display of the structure(s) in  #
# this CIF.  For information consult the CIF home page http://www.iucr.org/  #
# cif/home.html                                                              #
#                                                                            #
# This file may be used for bona fide research purposes within the           #
# scientific community so long as proper attribution is given to the journal # 
# article from which it was obtained.                                        #
#                                                                            #
##############################################################################
                                             
data_global
_audit_creation_method     SHELXL-97
_journal_date_recd_electronic     2010-04-23
_journal_date_accepted     2010-05-05
_journal_name_full     'Acta Crystallographica, Section E'
_journal_year     2010
_journal_volume     66
_journal_issue      6
_journal_page_first     m638
_journal_page_last     m639
_journal_paper_category     QM
_journal_coeditor_code     TK2666
loop_
    _publ_contact_author_name
    _publ_contact_author_address
    _publ_contact_author_email
    'Judith A. Walmsley'
;
Department of Chemistry,
The University of Texas,
One UTSA Circle,
San Antonio, Texas 78249-0698,
USA
;
 judith.walmsley@utsa.edu
    'Arman, Hadi D.'
;
Department of Chemistry,
The University of Texas,
One UTSA Circle,
San Antonio, Texas 78249-0698,
USA
;
 hadi.arman@utsa.edu
_publ_contact_author_fax     ' '
_publ_contact_author_phone     ' 1 210 458 5459 '
_publ_section_title
;\
Dichlorido(4,7-diaza-1-azoniacyclononane-\k^2^<i>N</i>^4^,<i>N</i>^7^)\
palladium(II) <i>p</i>-toluenesulfonate
;
loop_
    _publ_author_name
    _publ_author_address
    'Anthony, Timothy A. '
;
  Department of Chemistry
  The University of Texas at San Antonio
  One UTSA Circle, San Antonio, Texas 78249-0698, USA
;
    'Arman, Hadi D.'
;
  Department of Chemistry
  The University of Texas at San Antonio
  One UTSA Circle, San Antonio, Texas 78249-0698, USA
;
    'Walmsley, Judith A.'
;
  Department of Chemistry
  The University of Texas at San Antonio
  One UTSA Circle, San Antonio, Texas 78249-0698, USA
;
_publ_section_synopsis     .
data_I
_audit_creation_method     SHELXL-97
_chemical_name_systematic
;
Dichlorido(4,7-diaza-1-azoniacyclononane-
\k^2^<i>N</i>^4^,<i>N</i>^7^)palladium(II)
<i>p</i>-toluenesulfonate
;
_chemical_name_common     ?
_chemical_formula_moiety     'C6 H16 Cl2 N3 Pd +, C7 H7 O3 S -'
_chemical_formula_sum     'C13 H23 Cl2 N3 O3 Pd S'
_chemical_formula_iupac     '[Pd Cl2 (C6 H16 N3)] (C7 H7 O3 S)'
_chemical_formula_weight     478.70
_chemical_melting_point     ?
_symmetry_cell_setting     'triclinic'
_symmetry_space_group_name_H-M     'P -1'
_symmetry_space_group_name_Hall     '-P 1'
loop_
    _symmetry_equiv_pos_as_xyz
    'x, y, z'
    '-x, -y, -z'
_cell_length_a     6.6663(11)
_cell_length_b     7.0023(11)
_cell_length_c     19.646(3)
_cell_angle_alpha     92.149(3)
_cell_angle_beta     92.301(3)
_cell_angle_gamma     103.084(4)
_cell_volume     891.5(2)
_cell_formula_units_Z     2
_cell_measurement_reflns_used     4441
_cell_measurement_theta_min     2.9900
_cell_measurement_theta_max     40.2243
_cell_measurement_temperature     98(2)
_cell_special_details     ?
_exptl_crystal_description     'prism'
_exptl_crystal_colour     'orange'
_exptl_crystal_size_max     0.39
_exptl_crystal_size_mid     0.25
_exptl_crystal_size_min     0.14
_exptl_crystal_density_diffrn     1.783
_exptl_crystal_density_meas     ?
_exptl_crystal_density_method     'not measured'
_exptl_crystal_F_000     484
_exptl_absorpt_coefficient_mu     1.473
_exptl_absorpt_correction_type     'multi-scan'
_exptl_absorpt_process_details     '(ABSCOR; Higashi, 1995)'
_exptl_absorpt_correction_T_min     0.8389
_exptl_absorpt_correction_T_max     1.0000
_exptl_special_details
;
;
_diffrn_ambient_temperature     98(2)
_diffrn_radiation_type     MoK\a
_diffrn_radiation_wavelength     0.71073
_diffrn_radiation_source     'sealed tube'
_diffrn_radiation_monochromator     graphite
_diffrn_measurement_device_type     'Rigaku AFC12 Kappa goniometer'
_diffrn_measurement_method     \w
_diffrn_detector_area_resol_mean     14.286
_diffrn_reflns_number     6224
_diffrn_reflns_av_R_equivalents     0.0184
_diffrn_reflns_av_sigmaI/netI     0.0230
_diffrn_reflns_theta_min     2.99
_diffrn_reflns_theta_max     27.50
_diffrn_reflns_theta_full     27.50
_diffrn_measured_fraction_theta_max     0.977
_diffrn_measured_fraction_theta_full     0.977
_diffrn_reflns_limit_h_min     -8
_diffrn_reflns_limit_h_max     8
_diffrn_reflns_limit_k_min     -9
_diffrn_reflns_limit_k_max     8
_diffrn_reflns_limit_l_min     -25
_diffrn_reflns_limit_l_max     24
_diffrn_reflns_reduction_process     'Lp corrections applied'
_diffrn_standards_number     0
_diffrn_standards_interval_count     0
_diffrn_standards_interval_time     ?
_diffrn_standards_decay_%     <1
_refine_special_details
;
Refinement of <i>F</i>^2^ against ALL reflections. The weighted <i>R</i>-factor
wR and goodness of fit <i>S</i> are based on <i>F</i>^2^, conventional
<i>R</i>-factors <i>R</i> are based on <i>F</i>, with <i>F</i> set to zero for
negative <i>F</i>^2^. The threshold expression of <i>F</i>^2^ >
\s(<i>F</i>^2^) is used only for calculating <i>R</i>-factors(gt) etc. and is
not relevant to the choice of reflections for refinement. <i>R</i>-factors
based on <i>F</i>^2^ are statistically about twice as large as those based on
<i>F</i>, and <i>R</i>- factors based on ALL data will be even larger.
;
_reflns_number_total     3998
_reflns_number_gt     3941
_reflns_threshold_expression     I>2sigma(I)
_refine_ls_structure_factor_coef     Fsqd
_refine_ls_matrix_type     full
_refine_ls_R_factor_all     0.0293
_refine_ls_R_factor_gt     0.0288
_refine_ls_wR_factor_gt     0.0661
_refine_ls_wR_factor_ref     0.0665
_refine_ls_goodness_of_fit_ref     1.003
_refine_ls_restrained_S_all     1.003
_refine_ls_number_reflns     3998
_refine_ls_number_parameters     220
_refine_ls_number_restraints     0
_refine_ls_hydrogen_treatment     mixed
_refine_ls_weighting_scheme     calc
_refine_ls_weighting_details
         'calc w=1/[\s^2^(Fo^2^)+(0.0070P)^2^+4.1000P] where P=(Fo^2^+2Fc^2^)/3'
_atom_sites_solution_hydrogens     geom
_atom_sites_solution_primary     direct
_atom_sites_solution_secondary     difmap
_refine_ls_shift/su_max     0.001
_refine_ls_shift/su_mean     0.000
_refine_diff_density_max     0.615
_refine_diff_density_min     -0.977
_refine_ls_extinction_method     none
_refine_ls_extinction_coef     ?
loop_
    _atom_type_symbol
    _atom_type_description
    _atom_type_scat_dispersion_real
    _atom_type_scat_dispersion_imag
    _atom_type_scat_source
    'C' 'C' 0.0033 0.0016
                         'International Tables Vol C Tables 4.2.6.8 and 6.1.1.4'
    'H' 'H' 0.0000 0.0000
                         'International Tables Vol C Tables 4.2.6.8 and 6.1.1.4'
    'N' 'N' 0.0061 0.0033
                         'International Tables Vol C Tables 4.2.6.8 and 6.1.1.4'
    'O' 'O' 0.0106 0.0060
                         'International Tables Vol C Tables 4.2.6.8 and 6.1.1.4'
    'S' 'S' 0.1246 0.1234
                         'International Tables Vol C Tables 4.2.6.8 and 6.1.1.4'
    'Cl' 'Cl' 0.1484 0.1585
                         'International Tables Vol C Tables 4.2.6.8 and 6.1.1.4'
    'Pd' 'Pd' -0.9988 1.0072
                         'International Tables Vol C Tables 4.2.6.8 and 6.1.1.4'
_computing_data_collection     'CrystalClear (Rigaku/MSC, 2005)'
_computing_cell_refinement     'CrystalClear (Rigaku/MSC, 2005)'
_computing_data_reduction     'CrystalClear (Rigaku/MSC, 2005)'
_computing_structure_solution     'SHELXS97 (Sheldrick, 2008)'
_computing_structure_refinement     'SHELXL97 (Sheldrick, 2008)'
_computing_molecular_graphics     'ORTEPII (Johnson, 1976)'
_computing_publication_material     '<i>publCIF</i> (Westrip, 2010)'
loop_
    _atom_site_type_symbol
    _atom_site_label
    _atom_site_fract_x
    _atom_site_fract_y
    _atom_site_fract_z
    _atom_site_U_iso_or_equiv
    _atom_site_adp_type
    _atom_site_calc_flag
    _atom_site_refinement_flags
    _atom_site_occupancy
    _atom_site_disorder_assembly
    _atom_site_disorder_group
    Pd Pd1 0.97009(3) 1.13904(3) 0.126918(10) 0.00972(6) Uani d . 1 . .
    Cl Cl2 0.84514(10) 1.25666(9) 0.02940(3) 0.01338(13) Uani d . 1 . .
    Cl Cl1 1.31092(10) 1.25684(10) 0.10367(3) 0.01477(13) Uani d . 1 . .
    N N1 1.0477(4) 1.0307(3) 0.21612(12) 0.0107(4) Uani d . 1 . .
    N N2 0.6749(3) 1.0232(3) 0.15540(12) 0.0119(4) Uani d . 1 . .
    N N3 0.8065(4) 0.6217(4) 0.12108(13) 0.0131(5) Uani d . 1 . .
    C C5 1.0277(4) 0.7097(4) 0.14512(15) 0.0135(5) Uani d . 1 . .
    H H5A 1.0902 0.7978 0.1110 0.016 Uiso calc R 1 . .
    H H5B 1.1000 0.6042 0.1465 0.016 Uiso calc R 1 . .
    C C4 0.6940(4) 0.7353(4) 0.07501(14) 0.0133(5) Uani d . 1 . .
    H H4A 0.6068 0.6428 0.0422 0.016 Uiso calc R 1 . .
    H H4B 0.7954 0.8225 0.0497 0.016 Uiso calc R 1 . .
    C C6 1.0657(4) 0.8215(4) 0.21375(14) 0.0125(5) Uani d . 1 . .
    H H6A 0.9693 0.7511 0.2449 0.015 Uiso calc R 1 . .
    H H6B 1.2032 0.8187 0.2311 0.015 Uiso calc R 1 . .
    C C3 0.5617(4) 0.8563(4) 0.10909(15) 0.0139(5) Uani d . 1 . .
    H H3B 0.4858 0.9082 0.0739 0.017 Uiso calc R 1 . .
    H H3C 0.4616 0.7700 0.1352 0.017 Uiso calc R 1 . .
    C C2 0.6799(4) 0.9703(4) 0.22882(14) 0.0150(5) Uani d . 1 . .
    H H2B 0.6567 0.8290 0.2315 0.018 Uiso calc R 1 . .
    H H2C 0.5715 1.0137 0.2522 0.018 Uiso calc R 1 . .
    C C1 0.8864(4) 1.0674(4) 0.26239(14) 0.0143(5) Uani d . 1 . .
    H H1B 0.8975 1.2073 0.2694 0.017 Uiso calc R 1 . .
    H H1C 0.9036 1.0128 0.3063 0.017 Uiso calc R 1 . .
    S S1 0.48600(10) 0.43932(10) 0.28213(3) 0.01295(14) Uani d . 1 . .
    O O1 0.3964(3) 0.2362(3) 0.29720(10) 0.0153(4) Uani d . 1 . .
    O O2 0.6622(3) 0.4531(3) 0.23865(10) 0.0162(4) Uani d . 1 . .
    O O3 0.3348(4) 0.5425(3) 0.25768(12) 0.0240(5) Uani d . 1 . .
    C C7 0.5938(5) 0.5596(4) 0.36084(15) 0.0168(6) Uani d . 1 . .
    C C8 0.7933(5) 0.5552(5) 0.38198(17) 0.0244(7) Uani d . 1 . .
    H H8A 0.8725 0.4937 0.3545 0.029 Uiso calc R 1 . .
    C C9 0.8743(6) 0.6442(5) 0.44501(18) 0.0316(8) Uani d . 1 . .
    H H9A 1.0087 0.6422 0.4590 0.038 Uiso calc R 1 . .
    C C12 0.4771(6) 0.6539(5) 0.40103(18) 0.0286(7) Uani d . 1 . .
    H H12A 0.3447 0.6602 0.3861 0.034 Uiso calc R 1 . .
    C C11 0.5605(6) 0.7399(6) 0.4645(2) 0.0373(9) Uani d . 1 . .
    H H11A 0.4811 0.8014 0.4919 0.045 Uiso calc R 1 . .
    C C10 0.7584(6) 0.7355(5) 0.48716(17) 0.0329(9) Uani d . 1 . .
    C C13 0.8478(8) 0.8282(7) 0.55589(19) 0.0492(13) Uani d . 1 . .
    H H13A 0.7474 0.8842 0.5781 0.074 Uiso calc R 1 . .
    H H13B 0.9686 0.9293 0.5496 0.074 Uiso calc R 1 . .
    H H13C 0.8842 0.7299 0.5836 0.074 Uiso calc R 1 . .
    H H1A 1.158(8) 1.102(8) 0.230(3) 0.059 Uiso d . 1 . .
    H H2A 0.624(8) 1.114(8) 0.151(3) 0.059 Uiso d . 1 . .
    H H3A 0.742(8) 0.592(8) 0.151(3) 0.059 Uiso d . 1 . .
    H H3D 0.809(8) 0.516(8) 0.100(3) 0.059 Uiso d . 1 . .
loop_
    _atom_site_aniso_label
    _atom_site_aniso_U_11
    _atom_site_aniso_U_22
    _atom_site_aniso_U_33
    _atom_site_aniso_U_12
    _atom_site_aniso_U_13
    _atom_site_aniso_U_23
    Pd1 0.00972(10) 0.00856(10) 0.01090(11) 0.00177(7) 0.00143(7) 0.00151(7)
    Cl2 0.0159(3) 0.0127(3) 0.0122(3) 0.0043(2) 0.0012(2) 0.0019(2)
    Cl1 0.0111(3) 0.0167(3) 0.0161(3) 0.0015(2) 0.0024(2) 0.0038(2)
    N1 0.0111(11) 0.0110(11) 0.0091(11) 0.0001(8) 0.0017(8) 0.0009(8)
    N2 0.0092(10) 0.0109(11) 0.0162(12) 0.0035(8) 0.0025(8) 0.0011(9)
    N3 0.0149(11) 0.0112(11) 0.0130(12) 0.0024(9) 0.0021(9) 0.0012(9)
    C5 0.0099(12) 0.0132(13) 0.0180(14) 0.0033(10) 0.0018(10) 0.0020(10)
    C4 0.0147(13) 0.0126(12) 0.0118(13) 0.0019(10) -0.0008(10) 0.0000(10)
    C6 0.0120(12) 0.0114(12) 0.0145(13) 0.0032(10) 0.0009(10) 0.0030(10)
    C3 0.0103(12) 0.0135(13) 0.0171(14) 0.0009(10) 0.0007(10) 0.0006(10)
    C2 0.0159(13) 0.0154(13) 0.0140(13) 0.0032(11) 0.0049(10) 0.0028(10)
    C1 0.0167(13) 0.0149(13) 0.0117(13) 0.0043(11) 0.0049(10) -0.0007(10)
    S1 0.0134(3) 0.0117(3) 0.0133(3) 0.0020(2) 0.0007(2) 0.0011(2)
    O1 0.0175(10) 0.0135(9) 0.0128(10) -0.0013(8) 0.0019(8) 0.0007(7)
    O2 0.0141(10) 0.0204(10) 0.0132(10) 0.0018(8) 0.0024(7) 0.0027(8)
    O3 0.0238(11) 0.0224(11) 0.0288(12) 0.0118(9) -0.0025(9) 0.0027(9)
    C7 0.0227(15) 0.0121(13) 0.0132(13) -0.0012(11) 0.0032(11) 0.0002(10)
    C8 0.0283(17) 0.0235(16) 0.0201(16) 0.0042(13) -0.0022(13) -0.0014(12)
    C9 0.0343(19) 0.0331(19) 0.0211(17) -0.0046(15) -0.0055(14) 0.0012(14)
    C12 0.0277(17) 0.0256(17) 0.0291(18) -0.0008(14) 0.0098(14) -0.0090(14)
    C11 0.046(2) 0.0320(19) 0.0274(19) -0.0054(17) 0.0191(17) -0.0105(15)
    C10 0.047(2) 0.0265(17) 0.0144(16) -0.0148(15) 0.0065(14) -0.0030(13)
    C13 0.068(3) 0.044(2) 0.0176(18) -0.024(2) 0.0062(18) -0.0074(16)
_geom_special_details
;
All esds (except the esd in the dihedral angle between two l.s. planes) are
estimated using the full covariance matrix. The cell esds are taken into
account individually in the estimation of esds in distances, angles and
torsion angles; correlations between esds in cell parameters are only used
when they are defined by crystal symmetry. An approximate (isotropic)
treatment of cell esds is used for estimating esds involving l.s. planes.
;
loop_
    _geom_bond_atom_site_label_1
    _geom_bond_atom_site_label_2
    _geom_bond_site_symmetry_2
    _geom_bond_distance
    _geom_bond_publ_flag
    Pd1 N1 . 2.030(2) y
    Pd1 N2 . 2.060(2) y
    Pd1 Cl1 . 2.3053(8) y
    Pd1 Cl2 . 2.3115(7) y
    N1 C1 . 1.495(3) ?
    N1 C6 . 1.495(3) ?
    N1 H1A . 0.82(5) ?
    N2 C3 . 1.493(3) ?
    N2 C2 . 1.504(4) ?
    N2 H2A . 0.79(5) ?
    N3 C4 . 1.511(4) ?
    N3 C5 . 1.512(4) ?
    N3 H3A . 0.76(6) ?
    N3 H3D . 0.83(6) ?
    C5 C6 . 1.516(4) ?
    C5 H5A . 0.9700 ?
    C5 H5B . 0.9700 ?
    C4 C3 . 1.512(4) ?
    C4 H4A . 0.9700 ?
    C4 H4B . 0.9700 ?
    C6 H6A . 0.9700 ?
    C6 H6B . 0.9700 ?
    C3 H3B . 0.9700 ?
    C3 H3C . 0.9700 ?
    C2 C1 . 1.504(4) ?
    C2 H2B . 0.9700 ?
    C2 H2C . 0.9700 ?
    C1 H1B . 0.9700 ?
    C1 H1C . 0.9700 ?
    S1 O3 . 1.444(2) ?
    S1 O1 . 1.459(2) ?
    S1 O2 . 1.468(2) ?
    S1 C7 . 1.777(3) ?
    C7 C12 . 1.381(4) ?
    C7 C8 . 1.385(5) ?
    C8 C9 . 1.396(5) ?
    C8 H8A . 0.9300 ?
    C9 C10 . 1.388(6) ?
    C9 H9A . 0.9300 ?
    C12 C11 . 1.400(5) ?
    C12 H12A . 0.9300 ?
    C11 C10 . 1.383(6) ?
    C11 H11A . 0.9300 ?
    C10 C13 . 1.515(5) ?
    C13 H13A . 0.9600 ?
    C13 H13B . 0.9600 ?
    C13 H13C . 0.9600 ?
loop_
    _geom_angle_atom_site_label_1
    _geom_angle_atom_site_label_2
    _geom_angle_atom_site_label_3
    _geom_angle_site_symmetry_1
    _geom_angle_site_symmetry_3
    _geom_angle
    _geom_angle_publ_flag
    N1 Pd1 N2 . . 82.71(9) y
    N1 Pd1 Cl1 . . 92.14(7) ?
    N2 Pd1 Cl1 . . 174.84(7) ?
    N1 Pd1 Cl2 . . 173.69(7) ?
    N2 Pd1 Cl2 . . 91.14(7) ?
    Cl1 Pd1 Cl2 . . 94.02(3) y
    C1 N1 C6 . . 112.8(2) ?
    C1 N1 Pd1 . . 103.19(17) ?
    C6 N1 Pd1 . . 116.87(17) ?
    C1 N1 H1A . . 108(4) ?
    C6 N1 H1A . . 109(4) ?
    Pd1 N1 H1A . . 106(4) ?
    C3 N2 C2 . . 112.6(2) ?
    C3 N2 Pd1 . . 113.10(17) ?
    C2 N2 Pd1 . . 109.76(17) ?
    C3 N2 H2A . . 109(4) ?
    C2 N2 H2A . . 110(4) ?
    Pd1 N2 H2A . . 101(4) ?
    C4 N3 C5 . . 119.6(2) ?
    C4 N3 H3A . . 108(4) ?
    C5 N3 H3A . . 110(4) ?
    C4 N3 H3D . . 107(4) ?
    C5 N3 H3D . . 105(4) ?
    H3A N3 H3D . . 105(5) ?
    N3 C5 C6 . . 117.7(2) ?
    N3 C5 H5A . . 107.9 ?
    C6 C5 H5A . . 107.9 ?
    N3 C5 H5B . . 107.9 ?
    C6 C5 H5B . . 107.9 ?
    H5A C5 H5B . . 107.2 ?
    N3 C4 C3 . . 116.7(2) ?
    N3 C4 H4A . . 108.1 ?
    C3 C4 H4A . . 108.1 ?
    N3 C4 H4B . . 108.1 ?
    C3 C4 H4B . . 108.1 ?
    H4A C4 H4B . . 107.3 ?
    N1 C6 C5 . . 117.5(2) ?
    N1 C6 H6A . . 107.9 ?
    C5 C6 H6A . . 107.9 ?
    N1 C6 H6B . . 107.9 ?
    C5 C6 H6B . . 107.9 ?
    H6A C6 H6B . . 107.2 ?
    N2 C3 C4 . . 115.6(2) ?
    N2 C3 H3B . . 108.4 ?
    C4 C3 H3B . . 108.4 ?
    N2 C3 H3C . . 108.4 ?
    C4 C3 H3C . . 108.4 ?
    H3B C3 H3C . . 107.4 ?
    N2 C2 C1 . . 109.3(2) ?
    N2 C2 H2B . . 109.8 ?
    C1 C2 H2B . . 109.8 ?
    N2 C2 H2C . . 109.8 ?
    C1 C2 H2C . . 109.8 ?
    H2B C2 H2C . . 108.3 ?
    N1 C1 C2 . . 107.4(2) ?
    N1 C1 H1B . . 110.2 ?
    C2 C1 H1B . . 110.2 ?
    N1 C1 H1C . . 110.2 ?
    C2 C1 H1C . . 110.2 ?
    H1B C1 H1C . . 108.5 ?
    O3 S1 O1 . . 113.12(13) ?
    O3 S1 O2 . . 113.98(13) ?
    O1 S1 O2 . . 111.41(12) ?
    O3 S1 C7 . . 106.63(14) ?
    O1 S1 C7 . . 106.18(13) ?
    O2 S1 C7 . . 104.72(13) ?
    C12 C7 C8 . . 120.5(3) ?
    C12 C7 S1 . . 119.9(3) ?
    C8 C7 S1 . . 119.7(2) ?
    C7 C8 C9 . . 119.3(3) ?
    C7 C8 H8A . . 120.3 ?
    C9 C8 H8A . . 120.3 ?
    C10 C9 C8 . . 121.4(4) ?
    C10 C9 H9A . . 119.3 ?
    C8 C9 H9A . . 119.3 ?
    C7 C12 C11 . . 119.3(4) ?
    C7 C12 H12A . . 120.4 ?
    C11 C12 H12A . . 120.4 ?
    C10 C11 C12 . . 121.4(3) ?
    C10 C11 H11A . . 119.3 ?
    C12 C11 H11A . . 119.3 ?
    C11 C10 C9 . . 118.1(3) ?
    C11 C10 C13 . . 121.3(4) ?
    C9 C10 C13 . . 120.6(4) ?
    C10 C13 H13A . . 109.5 ?
    C10 C13 H13B . . 109.5 ?
    H13A C13 H13B . . 109.5 ?
    C10 C13 H13C . . 109.5 ?
    H13A C13 H13C . . 109.5 ?
    H13B C13 H13C . . 109.5 ?
loop_
    _geom_hbond_atom_site_label_D
    _geom_hbond_atom_site_label_H
    _geom_hbond_atom_site_label_A
    _geom_hbond_site_symmetry_A
    _geom_hbond_distance_DH
    _geom_hbond_distance_HA
    _geom_hbond_distance_DA
    _geom_hbond_angle_DHA
    N1 H1a O1 1_665 0.82(6) 2.05(6) 2.833(3) 159(6)
    N2 H2a Cl1 1_455 0.79(5) 2.66(6) 3.365(2) 149(5)
    N3 H3a O2 1_555 0.75(6) 2.04(6) 2.743(3) 156(6)
    N3 H3d Cl2 1_545 0.84(5) 2.31(6) 3.136(3) 171(5)
