# Supplementary material for: Dichlorido(4,7-diaza-1-azoniacyclo­nonane-κ2 N 4,N 7)palladium(II) p-toluene­sulfonate
Source: Acta Crystallogr Sect E Struct Rep Online. 2010 May 12;66(Pt 6):m638–9. doi: 10.1107/S1600536810016533 (PMC2979570; doi:10.1107/S1600536810016533)
Supplement: Supplementary file 2 [file e-66-0m638-Isup2.hkl]

# 
# h,k,l, Fc-squared, Fo-squared, sigma(Fo-squared) and status flag 
# 
data_I
_shelx_title ' cd0262a in P-1' 
_shelx_refln_list_code          4 
_shelx_F_calc_maximum      127.20 
_exptl_crystal_F_000       484.00 
_reflns_d_resolution_high  0.7697 
 
loop_ 
 _symmetry_equiv_pos_as_xyz 
 'x, y, z' 
 '-x, -y, -z' 
 
_cell_length_a     6.6663 
_cell_length_b     7.0023 
_cell_length_c    19.6460 
_cell_angle_alpha  92.149 
_cell_angle_beta   92.301 
_cell_angle_gamma 103.084 
 
_shelx_F_squared_multiplier     1.000 
 
loop_ 
 _refln_index_h 
 _refln_index_k 
 _refln_index_l 
 _refln_F_squared_calc 
 _refln_F_squared_meas 
 _refln_F_squared_sigma 
 _refln_observed_status 
   1   0   0     2229.49     1970.33     28.98 o 
   2   0   0     4200.52     3816.73     20.28 o 
   3   0   0     2993.98     2999.35     36.61 o 
   4   0   0      871.26      910.42     11.46 o 
   5   0   0        2.92       22.40      3.19 o 
   6   0   0     2844.11     3055.91     51.77 o 
   7   0   0      122.24      118.77     14.58 o 
   8   0   0      140.00      168.43     13.24 o 
  -8   1   0     1380.57     1492.81     43.33 o 
  -7   1   0       40.41       46.64      7.98 o 
  -6   1   0     1795.35     1802.51     34.99 o 
  -5   1   0        1.07        4.69      2.04 o 
  -4   1   0      106.96      153.74      3.71 o 
  -3   1   0      320.77      250.55      3.65 o 
  -2   1   0     1121.83     1148.72      8.37 o 
   0   1   0      304.78      355.70      2.70 o 
   1   1   0     3685.27     3632.17     19.83 o 
   3   1   0     8554.53     8586.00    154.35 o 
   4   1   0     1306.98     1378.71      7.53 o 
   5   1   0     1405.30     1445.90     22.24 o 
   6   1   0      962.14     1004.56     12.72 o 
   7   1   0     1401.69     1463.37     25.24 o 
   8   1   0      382.09      410.72     35.22 o 
  -8   2   0      263.98      257.82     22.38 o 
  -7   2   0     3532.79     3832.25    102.58 o 
  -6   2   0     1412.94     1462.31     26.15 o 
  -5   2   0     2898.26     3093.67     36.12 o 
  -4   2   0      574.68      564.46     10.27 o 
  -3   2   0     1110.88     1031.57     19.81 o 
  -2   2   0     1638.31     1753.64     15.22 o 
  -1   2   0     3789.45     3694.85     19.24 o 
   0   2   0     2077.23     2110.25      8.55 o 
   1   2   0      113.14      124.15      6.37 o 
   2   2   0     2455.49     2473.72     41.50 o 
   3   2   0      673.37      649.73      5.13 o 
   4   2   0      974.57      935.34      9.62 o 
   5   2   0      740.76      780.16     13.41 o 
   6   2   0      763.57      742.23     16.23 o 
   7   2   0        6.91       14.06      2.43 o 
  -8   3   0      146.33      160.20     17.96 o 
  -7   3   0      177.46      243.47     26.26 o 
  -6   3   0      388.05      413.71     10.45 o 
  -5   3   0     1303.20     1379.12     16.15 o 
  -4   3   0     8605.81     8686.04     65.92 o 
  -3   3   0     1466.26     1398.61     18.16 o 
  -2   3   0      143.64      145.01      6.39 o 
  -1   3   0     3593.51     3525.95     27.49 o 
   0   3   0     3243.87     3297.60     24.11 o 
   1   3   0      246.55      184.01      2.13 o 
   2   3   0     8279.97     8513.38    108.91 o 
   3   3   0      752.64      751.40     10.42 o 
   4   3   0      527.64      503.24     11.46 o 
   5   3   0      135.89      152.06     10.94 o 
   6   3   0        0.04        3.06      1.32 o 
   7   3   0       74.62       65.78      8.98 o 
  -8   4   0        4.63       24.85      4.38 o 
  -7   4   0      293.61      309.68     11.96 o 
  -6   4   0      625.96      610.10     10.48 o 
  -5   4   0     1198.08     1154.20     49.99 o 
  -4   4   0       18.67       26.78      3.58 o 
  -3   4   0      181.32      145.49      8.12 o 
  -2   4   0     5260.39     5050.18     63.12 o 
  -1   4   0     3108.59     2978.67     77.51 o 
   0   4   0       11.59       44.50      4.47 o 
   1   4   0     3790.85     3739.14     19.83 o 
   2   4   0     4206.99     4194.24     38.18 o 
   3   4   0      184.62      188.15      6.89 o 
   4   4   0     4734.04     4598.55    110.29 o 
   5   4   0     1248.68     1187.59     23.74 o 
   6   4   0      131.81      115.28     10.59 o 
  -8   5   0      342.63      369.77     22.86 o 
  -7   5   0      463.44      525.73     26.82 o 
  -6   5   0      483.11      488.48     13.48 o 
  -5   5   0     2449.03     2428.34     30.11 o 
  -4   5   0     1055.97     1022.78     18.51 o 
  -3   5   0        9.06       16.85      1.84 o 
  -1   5   0      148.12      123.45      4.89 o 
   0   5   0       60.18       63.84      6.83 o 
   1   5   0      832.96      816.80     10.60 o 
   2   5   0       13.77       17.14      1.79 o 
   3   5   0     1036.42      957.29      7.96 o 
   4   5   0     1931.00     1757.19     29.22 o 
   5   5   0     2739.83     2637.57     37.22 o 
  -7   6   0      478.80      515.89     19.81 o 
  -6   6   0      820.40      791.24     17.55 o 
  -5   6   0     1127.53     1162.00     38.72 o 
  -4   6   0     2381.81     2314.70     50.73 o 
  -3   6   0     2142.46     2071.76     33.51 o 
  -2   6   0     2509.60     2442.35     36.36 o 
  -1   6   0     1914.84     1933.63     29.27 o 
   0   6   0      167.24      143.82     16.36 o 
   1   6   0      482.31      430.19      9.08 o 
   2   6   0       69.17       79.16      5.22 o 
   3   6   0       18.41       15.89      2.17 o 
   4   6   0      124.10      135.45     11.46 o 
   5   6   0       10.40       13.31      4.24 o 
  -6   7   0      950.23      941.87     22.14 o 
  -5   7   0      250.12      231.01     27.55 o 
  -4   7   0      290.98      320.34     27.55 o 
  -3   7   0     1713.56     1772.74     52.75 o 
  -2   7   0     4439.62     4568.98     62.49 o 
  -1   7   0      197.32      202.95     13.81 o 
   0   7   0     3648.77     3688.58     57.77 o 
   1   7   0      926.73      874.29     13.75 o 
   2   7   0      133.01      144.19      8.41 o 
   3   7   0      317.95      297.99     13.24 o 
  -5   8   0       12.04       23.88      2.18 o 
  -3   8   0      137.11      151.68     17.82 o 
  -2   8   0      227.21      229.30     21.72 o 
  -1   8   0     1025.12     1003.71     20.29 o 
   0   8   0     1056.16     1014.42     21.97 o 
   1   8   0      761.55      754.67     17.63 o 
   2   8   0      247.70      215.90     22.06 o 
  -3   9   0      364.49      396.32     34.69 o 
  -2   9   0       75.26       90.73     10.84 o 
  -1   9   0      335.96      359.77     22.15 o 
   1  -9   1      440.75      498.98     40.02 o 
   2  -9   1        0.10        6.94      3.79 o 
   3  -9   1      187.78      200.41     20.27 o 
  -2  -8   1      217.01      214.46     14.57 o 
  -1  -8   1     1116.10     1119.38     23.48 o 
   0  -8   1     2755.57     2819.87     56.60 o 
   1  -8   1     1034.54     1094.92     20.61 o 
   2  -8   1      410.98      444.65     17.01 o 
   3  -8   1      645.72      664.03     42.88 o 
   4  -8   1      294.07      274.00     13.38 o 
   5  -8   1      438.80      425.96     22.79 o 
  -3  -7   1       64.06       61.53      5.55 o 
  -2  -7   1      117.72      113.32      7.59 o 
  -1  -7   1      333.70      313.69     14.05 o 
   0  -7   1      565.02      572.05     13.87 o 
   1  -7   1      793.02      766.96     16.76 o 
   2  -7   1     2132.01     2062.92    107.09 o 
   3  -7   1     1271.06     1222.54     24.57 o 
   4  -7   1      428.19      429.48     19.24 o 
   5  -7   1      395.69      394.33     11.54 o 
   6  -7   1     1573.64     1613.26     36.41 o 
  -5  -6   1       97.81      110.45     16.10 o 
  -4  -6   1      432.83      388.09     25.87 o 
  -3  -6   1       92.89      113.29      6.15 o 
  -2  -6   1        5.80       11.76      1.34 o 
  -1  -6   1      551.35      516.47     23.57 o 
   0  -6   1      938.90      926.98     25.09 o 
   1  -6   1       29.54       49.66      7.55 o 
   2  -6   1       44.27       53.47      3.84 o 
   3  -6   1      713.89      684.84     16.18 o 
   4  -6   1      141.24      193.57      8.58 o 
   5  -6   1     1947.71     1936.05     38.06 o 
   6  -6   1        5.58        9.41      2.18 o 
   7  -6   1      851.10      938.67     39.90 o 
  -5  -5   1     1175.48     1016.55     21.70 o 
  -4  -5   1     3148.52     2898.71     75.74 o 
  -3  -5   1      896.39      845.87      9.73 o 
  -2  -5   1      318.68      295.99      6.39 o 
  -1  -5   1     2960.14     3009.86     23.99 o 
   0  -5   1      157.17      168.97      7.63 o 
   1  -5   1     3422.15     3421.19     29.57 o 
   3  -5   1     3222.19     3250.37     44.49 o 
   4  -5   1      559.92      541.49     20.95 o 
   5  -5   1      760.05      732.54     32.23 o 
   6  -5   1       12.28       16.07      1.62 o 
   7  -5   1        0.15        4.18      1.45 o 
   8  -5   1       21.64       37.62      6.01 o 
  -6  -4   1       82.29       87.85     10.05 o 
  -5  -4   1      113.32      112.18     12.76 o 
  -4  -4   1     1360.36     1335.18     26.84 o 
  -3  -4   1       39.72       34.90      2.46 o 
  -2  -4   1     4056.63     4044.59     24.36 o 
  -1  -4   1       56.75       61.49      4.80 o 
   0  -4   1      645.51      603.48      4.10 o 
   1  -4   1      534.67      449.29      4.97 o 
   2  -4   1     7528.45     7181.62    288.82 o 
   3  -4   1     1504.73     1428.77     14.83 o 
   4  -4   1     5575.52     5566.73     71.52 o 
   5  -4   1     2498.26     2579.40     69.82 o 
   6  -4   1      614.35      656.53     13.23 o 
   7  -4   1       30.02       37.82      3.20 o 
   8  -4   1     1309.22     1374.05     39.80 o 
  -7  -3   1      308.85      300.11     18.37 o 
  -6  -3   1     1324.78     1256.71     22.68 o 
  -5  -3   1      506.32      455.13     22.28 o 
  -4  -3   1     3495.08     3573.40     53.36 o 
  -3  -3   1        6.45        6.68      1.97 o 
  -2  -3   1        2.89        8.61      2.27 o 
  -1  -3   1      120.45      100.19      4.50 o 
   0  -3   1       79.19       68.96      1.24 o 
   1  -3   1        1.56       26.74      3.06 o 
   2  -3   1      274.79      313.67      6.98 o 
   3  -3   1     1563.15     1459.95     17.48 o 
   4  -3   1     2717.79     2668.04     24.80 o 
   5  -3   1     4442.19     4556.03     59.75 o 
   6  -3   1      670.07      681.71     17.48 o 
   7  -3   1     2286.23     2326.84     57.17 o 
   8  -3   1      280.09      327.66     24.04 o 
  -7  -2   1      673.79      591.58     38.91 o 
  -6  -2   1      215.26      212.40     14.15 o 
  -5  -2   1     4840.54     4933.42     58.84 o 
  -4  -2   1     1088.54     1174.63     23.97 o 
  -3  -2   1     2364.75     2316.67     23.32 o 
  -2  -2   1     5938.50     6039.27     45.67 o 
  -1  -2   1      920.76      778.47      5.91 o 
   0  -2   1      444.58      443.11      5.75 o 
   1  -2   1     6692.26     6930.17     51.95 o 
   2  -2   1       19.04       32.77      3.45 o 
   3  -2   1      437.57      414.82     15.12 o 
   4  -2   1        0.13        9.41      1.95 o 
   5  -2   1        0.12        7.71      1.61 o 
   6  -2   1     2042.91     2127.20     36.33 o 
   7  -2   1     1059.87     1078.09     28.62 o 
   8  -2   1      199.97      218.00     17.91 o 
  -8  -1   1      566.00      561.15     20.32 o 
  -7  -1   1        3.58        9.84      1.90 o 
  -6  -1   1     2547.18     2659.56     38.10 o 
  -5  -1   1       97.91      120.17      6.60 o 
  -4  -1   1       31.01       25.53      1.87 o 
  -3  -1   1     5510.80     5392.32     82.78 o 
  -1  -1   1     2918.17     2882.85     26.42 o 
   1  -1   1      495.64      460.20      4.02 o 
   2  -1   1       57.36       74.14      7.00 o 
   3  -1   1     1281.43     1260.73     18.03 o 
   4  -1   1     4080.56     4270.61     45.67 o 
   5  -1   1      240.02      245.58      5.35 o 
   7  -1   1      443.52      444.99     26.51 o 
   8  -1   1      278.54      269.07     27.41 o 
  -8   0   1     1231.12     1227.09     35.49 o 
  -7   0   1       32.03       43.63      5.33 o 
  -6   0   1       64.94       66.03      7.37 o 
  -5   0   1        4.39        4.38      1.41 o 
  -4   0   1       12.59       27.07      4.68 o 
  -3   0   1     2508.94     2529.29     23.37 o 
  -2   0   1      111.99      110.13      4.59 o 
  -1   0   1     2033.65     2077.27     16.01 o 
   2   0   1     1714.64     1715.18     13.78 o 
   3   0   1     4906.51     5034.74     38.91 o 
   4   0   1     1029.11      932.04     31.39 o 
   5   0   1      333.69      370.21      8.92 o 
   6   0   1     3362.64     3355.92     38.46 o 
   7   0   1     1168.56     1204.82     31.59 o 
   8   0   1       23.41       32.29      5.08 o 
  -8   1   1     1112.57     1133.17     33.38 o 
  -7   1   1     1523.70     1599.74     41.66 o 
  -6   1   1     1144.68     1235.66     22.49 o 
  -5   1   1      581.39      589.11     14.44 o 
  -4   1   1       74.96       70.00      6.10 o 
  -3   1   1     4934.96     4761.02     26.35 o 
  -2   1   1     1382.50     1309.61     16.65 o 
  -1   1   1     2087.64     2067.58     11.08 o 
   0   1   1      350.60      321.91      3.48 o 
   1   1   1      740.03      782.13     12.51 o 
   2   1   1     4289.50     4536.26     24.02 o 
   3   1   1     2084.88     2132.65     41.21 o 
   4   1   1      411.31      411.92      7.66 o 
   5   1   1      942.10      976.91     11.88 o 
   6   1   1      155.54      166.46      8.44 o 
   7   1   1      685.85      727.07     15.10 o 
   8   1   1      675.02      650.45     22.15 o 
  -8   2   1       96.42      129.16     16.01 o 
  -7   2   1     2220.83     2318.09     65.92 o 
  -6   2   1     2779.16     2937.22     47.46 o 
  -5   2   1     1246.73     1246.34     21.88 o 
  -4   2   1     2971.50     2937.11     29.82 o 
  -3   2   1     3467.00     3234.25     39.71 o 
  -2   2   1       77.02       46.79      8.51 o 
   0   2   1    13281.54    15482.61    154.19 o 
   1   2   1     2476.82     2310.50      9.19 o 
   2   2   1      831.14      874.45     10.14 o 
   3   2   1      979.26      944.46      6.53 o 
   4   2   1      578.64      596.05     12.33 o 
   5   2   1      295.53      270.58      8.23 o 
   6   2   1       16.01       26.77      2.30 o 
   7   2   1        6.28       11.30      1.39 o 
  -8   3   1       54.25       52.38      7.30 o 
  -7   3   1       47.03       60.95      7.10 o 
  -6   3   1       50.27       58.78      5.42 o 
  -5   3   1       16.23       25.32      1.83 o 
  -4   3   1     6610.29     6346.28     49.73 o 
  -3   3   1       11.04        8.75      3.45 o 
  -2   3   1     4340.45     4382.29     44.41 o 
  -1   3   1     5092.26     4989.38     31.06 o 
   0   3   1     2778.56     2619.02     21.61 o 
   1   3   1     2842.53     2860.85     22.22 o 
   3   3   1     1955.98     1912.18     29.76 o 
   4   3   1      904.57      863.62     15.02 o 
   5   3   1      405.73      402.56     14.22 o 
   6   3   1      899.45      887.50     11.02 o 
   7   3   1        0.77        8.19      1.38 o 
  -8   4   1      993.11     1075.51     34.15 o 
  -7   4   1     1286.73     1389.43     22.68 o 
  -6   4   1     4291.32     4288.30     58.19 o 
  -5   4   1        2.60       28.42      6.71 o 
  -4   4   1      593.80      601.86     10.45 o 
  -3   4   1       32.90       47.54      3.44 o 
  -2   4   1      189.40      166.53      2.08 o 
  -1   4   1      242.63      222.80      3.46 o 
   0   4   1       41.59       35.17      4.09 o 
   1   4   1     2989.97     2922.56     24.90 o 
   2   4   1      685.23      645.84      8.99 o 
   3   4   1     2511.19     2480.06     30.34 o 
   4   4   1     1219.86     1215.52     35.65 o 
   5   4   1     3931.28     4007.49     92.45 o 
   6   4   1        1.52        6.40      1.19 o 
  -8   5   1      381.38      401.61     26.49 o 
  -7   5   1      688.18      695.82     31.86 o 
  -6   5   1      303.14      325.76      9.74 o 
  -5   5   1     4293.83     4337.54     66.64 o 
  -4   5   1     4362.15     4251.02     62.75 o 
  -3   5   1     2346.09     2416.47     28.49 o 
  -2   5   1      197.61      191.15      4.81 o 
  -1   5   1      867.93      787.19     13.56 o 
   0   5   1      436.27      454.58      8.66 o 
   1   5   1     1260.55     1235.97     12.15 o 
   2   5   1       60.96       72.20      4.55 o 
   3   5   1       14.25       14.40      2.18 o 
   4   5   1     1285.91     1234.26     37.88 o 
   5   5   1        4.88        4.22      1.96 o 
  -7   6   1       81.52       90.50      6.72 o 
  -6   6   1      766.71      770.39     11.31 o 
  -5   6   1      870.48      873.82     19.89 o 
  -4   6   1     1589.02     1551.48     44.64 o 
  -3   6   1     1124.85     1074.73     31.24 o 
  -2   6   1     7023.21     6855.57    102.28 o 
  -1   6   1      533.34      484.21     14.82 o 
   0   6   1      746.58      749.65     12.68 o 
   1   6   1      379.20      343.74      9.71 o 
   2   6   1      506.59      583.17     48.03 o 
   3   6   1      203.28      204.08      9.14 o 
   4   6   1     1736.89     1679.48     30.85 o 
  -6   7   1       32.97       35.48     12.37 o 
  -5   7   1       28.57       37.95      8.04 o 
  -4   7   1      344.67      334.80     17.11 o 
  -3   7   1     1294.00     1237.07     61.26 o 
  -2   7   1     1165.92     1154.85     37.17 o 
  -1   7   1      593.57      565.37     14.04 o 
   0   7   1     1734.64     1685.91     52.13 o 
   1   7   1     1402.47     1389.97     25.75 o 
   2   7   1       38.73       44.62      3.65 o 
   3   7   1     1261.51     1237.47     43.69 o 
  -5   8   1      805.12      783.29     39.65 o 
  -4   8   1      282.49      271.09     22.70 o 
  -3   8   1      652.67      669.23     43.49 o 
  -2   8   1      802.40      793.94     20.48 o 
  -1   8   1       15.38       28.46      4.10 o 
   0   8   1      547.63      514.58     34.85 o 
   1   8   1        9.62        8.21      1.31 o 
   2   8   1      270.01      260.44     10.97 o 
  -3   9   1     1249.98     1305.48     43.58 o 
  -2   9   1     1271.12     1320.22     46.39 o 
  -1   9   1      812.99      751.92     29.02 o 
   1  -9   2     1424.96     1467.27     49.07 o 
   2  -9   2       48.32       56.67      9.12 o 
   3  -9   2      977.08     1040.54     36.49 o 
  -2  -8   2       27.68       28.15      3.58 o 
  -1  -8   2      131.14      143.43     11.70 o 
   0  -8   2     2234.11     2260.13     45.94 o 
   1  -8   2      436.36      400.11     16.35 o 
   2  -8   2     1025.24     1079.86     22.49 o 
   3  -8   2      635.17      622.56     45.15 o 
   4  -8   2      166.14      152.30     28.95 o 
   5  -8   2      424.63      405.83     19.60 o 
  -3  -7   2      722.20      674.11     24.77 o 
  -2  -7   2     1307.61     1244.48     29.84 o 
  -1  -7   2       88.54       81.22      6.53 o 
   0  -7   2      338.35      320.79     13.21 o 
   1  -7   2      276.96      274.01     20.34 o 
   2  -7   2       70.15       77.73     24.06 o 
   3  -7   2      484.11      454.97     12.02 o 
   4  -7   2        2.10        9.55      2.70 o 
   5  -7   2      538.28      572.39     17.26 o 
   6  -7   2       18.86       21.63      2.29 o 
  -5  -6   2     1170.00     1121.88     38.66 o 
  -4  -6   2      312.93      297.92     74.85 o 
  -3  -6   2     1400.41     1407.19     25.42 o 
  -2  -6   2      105.53      120.84     15.46 o 
  -1  -6   2     3238.81     3280.96     46.22 o 
   0  -6   2     2248.11     2188.58     35.13 o 
   1  -6   2     2379.09     1965.05     40.32 o 
   2  -6   2        4.11       22.99      2.56 o 
   3  -6   2      565.10      532.20     18.50 o 
   4  -6   2        0.21        4.10      2.22 o 
   5  -6   2      101.79      142.54     11.29 o 
   6  -6   2      188.83      194.47     12.79 o 
   7  -6   2        0.43        4.37      1.88 o 
  -4  -5   2     1803.74     1678.39     99.34 o 
  -3  -5   2        0.59        6.78      3.78 o 
  -2  -5   2     1046.35     1048.68     14.16 o 
  -1  -5   2     1383.29     1454.19     28.03 o 
   0  -5   2     1660.13     1647.01     30.15 o 
   1  -5   2     1362.47     1301.51     14.19 o 
   3  -5   2     3038.30     3009.74     43.72 o 
   4  -5   2      856.07      884.42     20.68 o 
   5  -5   2      991.93     1000.61     19.52 o 
   6  -5   2      486.42      490.96     17.48 o 
   7  -5   2       48.35       54.31      6.32 o 
   8  -5   2     1231.03     1285.44     59.35 o 
  -6  -4   2     1341.55     1292.42     27.01 o 
  -5  -4   2       99.52       99.98      8.62 o 
  -4  -4   2     1070.51     1036.35     16.63 o 
  -3  -4   2      379.39      353.58      7.22 o 
  -2  -4   2      102.12      130.62      5.47 o 
  -1  -4   2      157.08      148.11      5.46 o 
   0  -4   2       13.16       16.18      2.17 o 
   1  -4   2     2237.96     2158.49     30.68 o 
   2  -4   2     1205.82     1182.99     10.04 o 
   3  -4   2     4066.28     4094.86     34.92 o 
   4  -4   2     3641.68     3658.03     48.30 o 
   5  -4   2     3128.98     3142.62     66.30 o 
   6  -4   2     1153.64     1129.70     21.79 o 
   7  -4   2     1565.96     1652.74     50.44 o 
   8  -4   2      891.22      882.69     27.39 o 
  -7  -3   2      655.05      653.26     21.97 o 
  -6  -3   2      394.03      341.18     13.04 o 
  -5  -3   2     5965.96     6097.18     80.09 o 
  -4  -3   2     2078.35     2131.29     26.01 o 
  -3  -3   2     2334.85     2241.22     26.71 o 
  -2  -3   2     2518.22     2489.83     19.94 o 
  -1  -3   2      209.27      169.78      2.54 o 
   0  -3   2     1688.12     1818.30     17.98 o 
   1  -3   2     1681.64     1559.19      9.45 o 
   2  -3   2     1425.82     1289.50     20.52 o 
   3  -3   2       82.20      107.03      7.62 o 
   4  -3   2      642.62      631.19     10.71 o 
   5  -3   2     1689.53     1664.44     25.83 o 
   6  -3   2      632.84      667.03     22.22 o 
   7  -3   2     1519.66     1546.23     42.81 o 
   8  -3   2      101.96      123.36     14.78 o 
  -7  -2   2       87.53      111.47     15.33 o 
  -6  -2   2      264.73      223.67     14.99 o 
  -5  -2   2     1853.45     1811.15     64.85 o 
  -4  -2   2     1177.38     1105.32     12.88 o 
  -3  -2   2     5022.12     4900.58     46.79 o 
  -2  -2   2     6192.13     5853.76     44.76 o 
  -1  -2   2     9011.68     8910.19     65.49 o 
   0  -2   2     2474.05     2649.70     32.19 o 
   2  -2   2     4137.17     4114.32     25.01 o 
   3  -2   2     2925.45     2730.66     24.03 o 
   4  -2   2     4346.60     4405.53     41.79 o 
   5  -2   2     3067.85     3087.75     33.62 o 
   6  -2   2      684.90      716.57     24.26 o 
   7  -2   2      104.55      124.67     12.54 o 
   8  -2   2       48.39       54.51      6.51 o 
  -8  -1   2      115.74      120.77     16.64 o 
  -7  -1   2      173.92      194.63     25.58 o 
  -6  -1   2      202.95      195.40     15.26 o 
  -5  -1   2     1028.58     1067.05     16.62 o 
  -4  -1   2      117.68      121.80      3.93 o 
  -3  -1   2      620.68      565.10      9.44 o 
  -2  -1   2     1511.95     1423.34     20.54 o 
  -1  -1   2     2469.05     2504.22     26.49 o 
   0  -1   2     5219.23     5624.90    110.99 o 
   1  -1   2     1496.14     1410.23      5.65 o 
   2  -1   2      899.64      750.03      5.63 o 
   3  -1   2     3535.49     3395.64     18.68 o 
   4  -1   2     7458.26     7110.84     66.56 o 
   5  -1   2      875.62      866.50     13.31 o 
   6  -1   2     3915.88     4121.16     50.73 o 
   7  -1   2      527.01      584.85     20.27 o 
   8  -1   2      273.92      292.58     22.40 o 
  -8   0   2      812.87      845.17     27.48 o 
  -7   0   2      100.99      132.27     14.24 o 
  -6   0   2     1349.00     1385.48     24.33 o 
  -5   0   2      269.69      290.13      8.39 o 
  -4   0   2      352.20      295.85      8.98 o 
  -3   0   2     5867.17     6067.86     47.14 o 
  -2   0   2     3704.65     3702.18     28.84 o 
  -1   0   2       65.55       99.49      2.05 o 
   1   0   2     3233.85     3138.58     13.51 o 
   2   0   2      469.89      506.40      4.45 o 
   3   0   2       24.30       71.65      4.00 o 
   4   0   2       12.67       11.50      1.03 o 
   5   0   2     1967.09     1746.98     22.20 o 
   6   0   2      942.14      977.13     20.87 o 
   7   0   2     3430.01     3506.43     59.78 o 
   8   0   2      455.83      451.68     23.88 o 
  -8   1   2      373.34      364.76     19.89 o 
  -7   1   2     1825.01     1942.62     48.71 o 
  -6   1   2     1112.81     1154.26     21.56 o 
  -5   1   2      450.70      423.10     13.61 o 
  -4   1   2      310.85      297.60      6.01 o 
  -3   1   2     8378.68     8137.18     61.70 o 
  -2   1   2     1252.24     1296.74     13.64 o 
   0   1   2     4483.59     4528.50     19.38 o 
   1   1   2     7580.57     7621.55     56.78 o 
   2   1   2      132.77      146.67      3.90 o 
   3   1   2      619.67      497.87      9.64 o 
   4   1   2      156.67      171.97      6.30 o 
   5   1   2       17.99       26.80      2.17 o 
   6   1   2      134.20      132.20      9.45 o 
   7   1   2        4.42       11.01      1.30 o 
   8   1   2     1419.99     1593.67     50.54 o 
  -8   2   2       72.60       85.99     11.07 o 
  -7   2   2      226.46      249.89     22.31 o 
  -6   2   2     1820.10     1849.97     33.54 o 
  -5   2   2      158.68      188.53     17.14 o 
  -4   2   2     5998.37     6161.41     78.87 o 
  -3   2   2      362.09      375.37      4.43 o 
  -2   2   2       23.87       57.76      3.57 o 
  -1   2   2     6944.40     6789.32     35.64 o 
   1   2   2     2830.95     2702.39     26.49 o 
   2   2   2     6494.04     6188.13     33.22 o 
   3   2   2     3873.21     3937.41     38.32 o 
   4   2   2      111.25      119.63      6.63 o 
   5   2   2      319.88      326.96      9.33 o 
   6   2   2     3074.31     3131.72     60.65 o 
   7   2   2        0.79        5.40      1.50 o 
  -8   3   2     1189.49     1237.80     38.44 o 
  -7   3   2      281.84      275.17     17.37 o 
  -6   3   2     1927.18     2020.33     34.76 o 
  -5   3   2      801.23      802.30     15.42 o 
  -4   3   2       84.44       64.26     10.37 o 
  -3   3   2       82.57       82.79      1.90 o 
  -2   3   2        0.02        6.05      1.30 o 
  -1   3   2     1018.95     1075.07      9.29 o 
   0   3   2        4.28        6.76      1.27 o 
   1   3   2     4977.49     4839.71     37.22 o 
   2   3   2     4502.22     4491.13     37.57 o 
   3   3   2     5075.29     4964.03     53.51 o 
   4   3   2      962.46      988.99     16.05 o 
   5   3   2     1369.76     1418.78     39.51 o 
   6   3   2      309.34      305.26      9.85 o 
   7   3   2      506.11      489.30     20.43 o 
  -8   4   2      560.24      561.54     62.58 o 
  -7   4   2     2747.87     3058.24     77.75 o 
  -6   4   2      738.78      777.33      9.80 o 
  -5   4   2     5294.30     5468.34     80.58 o 
  -4   4   2      751.73      700.30     14.58 o 
  -3   4   2      797.58      761.11     11.84 o 
  -2   4   2       92.20       69.80      5.77 o 
  -1   4   2     2427.81     2346.73     27.68 o 
   0   4   2      103.39       81.72      2.43 o 
   1   4   2      709.21      732.63     10.65 o 
   2   4   2      110.51      114.91      2.33 o 
   3   4   2      180.31      187.93      5.21 o 
   4   4   2      112.89      120.49      5.41 o 
   5   4   2      586.71      618.92     24.16 o 
   6   4   2      132.47      136.81     18.66 o 
  -8   5   2      422.01      476.60     34.38 o 
  -7   5   2        4.01       29.09      4.06 o 
  -6   5   2      304.34      335.20     16.27 o 
  -5   5   2     1205.90     1321.05     25.83 o 
  -4   5   2     3950.19     3876.36     73.71 o 
  -3   5   2      666.25      632.01      8.92 o 
  -2   5   2     2232.68     2248.49     20.40 o 
  -1   5   2     1831.26     1796.80     11.86 o 
   0   5   2       59.24       86.30      4.38 o 
   1   5   2     2670.12     2647.83     21.01 o 
   2   5   2     4120.73     4134.96     50.29 o 
   3   5   2      744.46      651.89      9.50 o 
   4   5   2       48.91       48.32     15.37 o 
   5   5   2       61.25       51.71      5.23 o 
  -7   6   2      848.43      889.48     41.49 o 
  -6   6   2      165.87      162.66     13.86 o 
  -5   6   2      100.37       99.32      7.44 o 
  -4   6   2      129.08      155.13      9.46 o 
  -3   6   2      435.13      428.33     10.55 o 
  -2   6   2     3341.53     3411.71     40.91 o 
  -1   6   2       15.65       30.84      7.73 o 
   0   6   2      825.63      840.94      9.47 o 
   1   6   2     1697.48     1700.14     16.79 o 
   2   6   2      202.31      229.39     12.00 o 
   3   6   2      493.66      506.98     14.01 o 
   4   6   2     1965.76     1881.38     53.12 o 
  -6   7   2      291.05      290.20     20.57 o 
  -5   7   2     1610.64     1616.79     18.47 o 
  -4   7   2     1300.00     1276.78     33.05 o 
  -3   7   2       54.82       78.28     11.04 o 
  -2   7   2      164.69      148.46     10.17 o 
  -1   7   2      445.09      435.88     12.00 o 
   0   7   2       40.98       46.71      6.01 o 
   1   7   2      144.93      152.90      9.62 o 
   2   7   2       17.25       14.39      1.38 o 
   3   7   2      372.20      367.88     12.81 o 
  -5   8   2      983.29      981.39     22.76 o 
  -4   8   2      419.47      413.85     27.46 o 
  -3   8   2     2834.36     2926.38     62.99 o 
  -2   8   2     1023.22     1089.43     25.40 o 
  -1   8   2     1184.83     1158.22     18.54 o 
   0   8   2       48.82       55.11      4.99 o 
   1   8   2      158.62      151.15      9.64 o 
   2   8   2       35.42       36.74      4.47 o 
  -2   9   2     1165.58     1195.69     38.91 o 
   1  -9   3       70.91       86.44     11.50 o 
   2  -9   3      168.97      197.62     20.18 o 
  -2  -8   3      820.34      751.84     19.42 o 
  -1  -8   3       16.11       15.16      2.29 o 
   0  -8   3        3.48       22.72      3.88 o 
   1  -8   3      107.55      122.36     15.71 o 
   2  -8   3      170.41      191.54     23.63 o 
   3  -8   3      156.02      232.58     16.76 o 
   4  -8   3        1.10        2.76      1.72 o 
   5  -8   3      278.31      282.73     14.79 o 
  -3  -7   3     1967.01     1869.90     36.96 o 
  -2  -7   3     1320.77     1292.66     16.33 o 
  -1  -7   3     2563.60     2521.39     44.14 o 
   0  -7   3     1690.15     1718.96     34.04 o 
   1  -7   3      134.93      156.03     18.53 o 
   2  -7   3      180.92      207.14     20.41 o 
   3  -7   3      368.23      369.05     16.89 o 
   4  -7   3      441.25      472.17     14.56 o 
   5  -7   3        1.46        7.30      2.31 o 
   6  -7   3      184.40      181.75     12.89 o 
  -5  -6   3      132.23      131.54     20.29 o 
  -4  -6   3      356.91      364.38     36.43 o 
  -3  -6   3       60.06       67.93      6.53 o 
  -2  -6   3      467.46      448.13     14.49 o 
  -1  -6   3     2878.50     2912.03     43.41 o 
   0  -6   3     3200.57     3163.95     45.40 o 
   1  -6   3     3449.01     3582.55     76.37 o 
   2  -6   3     2285.59     2297.31     49.55 o 
   3  -6   3     1111.09     1098.82     21.88 o 
   4  -6   3       31.99       30.63      3.88 o 
   5  -6   3     1534.73     1481.99     42.79 o 
   6  -6   3     1033.04     1053.02     15.23 o 
   7  -6   3      543.77      575.21     29.11 o 
  -5  -5   3       27.49       36.05      5.74 o 
  -4  -5   3      175.47      148.61      9.73 o 
  -3  -5   3       48.94       50.81      3.66 o 
  -2  -5   3        9.19       15.58      1.72 o 
  -1  -5   3       72.08       61.56      8.29 o 
   0  -5   3      454.74      467.01     27.03 o 
   1  -5   3     1157.67     1214.21     15.01 o 
   2  -5   3     4248.65     4336.38     57.14 o 
   3  -5   3      352.85      375.60     13.61 o 
   4  -5   3     2442.40     2304.87     50.59 o 
   5  -5   3      515.05      513.65     21.34 o 
   6  -5   3      371.17      362.20     22.68 o 
   7  -5   3      273.12      314.34     53.10 o 
   8  -5   3     1923.82     2037.75     73.13 o 
  -6  -4   3     1299.56     1190.24     28.91 o 
  -5  -4   3     2034.49     1825.44    119.26 o 
  -4  -4   3     1597.13     1569.55     43.36 o 
  -3  -4   3       73.73       91.19      4.97 o 
  -2  -4   3      828.96      875.07     15.04 o 
  -1  -4   3     1055.81     1103.66     39.61 o 
   0  -4   3     1814.85     1729.73     40.75 o 
   1  -4   3      297.03      375.96      9.50 o 
   2  -4   3      201.23      168.77      7.00 o 
   3  -4   3     1870.51     1849.83     19.07 o 
   4  -4   3      702.10      661.31     16.44 o 
   5  -4   3      259.40      297.73     16.42 o 
   6  -4   3       14.14       25.17      3.13 o 
   7  -4   3      855.68      877.04     27.87 o 
   8  -4   3      109.31      140.00     13.49 o 
  -7  -3   3      163.41      165.40     19.75 o 
  -6  -3   3       56.89       59.27      6.96 o 
  -5  -3   3     3787.40     3800.15     34.97 o 
  -4  -3   3     1480.79     1450.64     22.21 o 
  -3  -3   3     4640.09     4547.06     31.83 o 
  -2  -3   3     1661.10     1727.22     51.70 o 
  -1  -3   3     1966.97     2019.28     20.24 o 
   0  -3   3       98.82      124.26      3.29 o 
   1  -3   3     6937.79     6137.80     45.35 o 
   2  -3   3     5300.40     5143.69     27.86 o 
   3  -3   3     2074.99     2073.39     29.36 o 
   4  -3   3      161.42      127.92      2.88 o 
   5  -3   3      249.68      247.03      9.18 o 
   6  -3   3      619.69      591.38     26.71 o 
   7  -3   3       83.74      101.36     18.70 o 
   8  -3   3       16.48       28.71      4.35 o 
  -7  -2   3     1388.47     1368.97     30.77 o 
  -6  -2   3        9.18       10.82      2.54 o 
  -5  -2   3      241.45      227.21     13.27 o 
  -4  -2   3      544.91      543.08     14.69 o 
  -3  -2   3      468.56      480.43      7.94 o 
  -2  -2   3     3039.81     2940.24     23.56 o 
  -1  -2   3      454.43      477.82      6.27 o 
   0  -2   3    11885.86    12035.32     71.71 o 
   1  -2   3     2669.78     2643.37     21.47 o 
   2  -2   3     6857.26     6897.59     50.11 o 
   3  -2   3      904.57      777.93      6.79 o 
   4  -2   3    11434.17    11423.49     58.51 o 
   5  -2   3     1360.77     1361.08     13.59 o 
   6  -2   3     1473.09     1491.90     37.98 o 
   7  -2   3      434.74      426.46     25.24 o 
   8  -2   3      308.77      396.57     30.59 o 
  -8  -1   3     1404.74     1398.11     46.44 o 
  -7  -1   3      162.92      154.24     14.85 o 
  -6  -1   3     2481.75     2422.94     36.53 o 
  -5  -1   3     3234.17     3346.22     44.78 o 
  -4  -1   3     4986.86     5195.78     41.41 o 
  -3  -1   3      746.86      730.25     10.45 o 
  -2  -1   3     1543.03     1521.67     13.65 o 
   0  -1   3     3849.30     3644.53     83.51 o 
   1  -1   3      121.09      131.98      2.24 o 
   2  -1   3     2618.96     2593.74     17.48 o 
   3  -1   3     4772.92     4908.41     37.21 o 
   4  -1   3     2070.00     2160.56     22.52 o 
   5  -1   3     3320.16     3432.27    128.89 o 
   6  -1   3     3922.88     4111.66     63.40 o 
   7  -1   3     1498.02     1517.23     27.81 o 
   8  -1   3      521.05      562.51     53.65 o 
  -8   0   3      109.76      104.42      9.61 o 
  -7   0   3      708.77      689.97     19.14 o 
  -6   0   3     1722.79     1707.54     31.29 o 
  -5   0   3     2722.26     2923.86     39.50 o 
  -4   0   3      992.75      966.12     14.33 o 
  -2   0   3     5709.69     5582.99     42.34 o 
   0   0   3     7796.68     8100.28     59.34 o 
   1   0   3     2870.87     2737.47     15.00 o 
   2   0   3        6.05        7.47      0.76 o 
   3   0   3     1507.20     1501.32     14.09 o 
   4   0   3     2532.53     2671.61     16.07 o 
   5   0   3      468.85      452.15     37.21 o 
   6   0   3      683.13      683.41     16.86 o 
   7   0   3      323.38      351.99     20.27 o 
   8   0   3     1268.50     1360.81     44.49 o 
  -8   1   3        7.85       10.18      2.83 o 
  -7   1   3      204.41      230.72     18.05 o 
  -6   1   3      598.23      646.82     22.68 o 
  -5   1   3       23.36       25.76      2.83 o 
  -4   1   3      996.53     1053.10     17.87 o 
  -3   1   3     3860.56     3884.75     31.90 o 
  -2   1   3     3663.05     3350.37     26.49 o 
   2   1   3     1020.28      969.61     15.08 o 
   3   1   3     6413.71     6570.42     87.71 o 
   4   1   3     1399.92     1343.78     16.28 o 
   5   1   3      487.30      541.30     14.74 o 
   6   1   3     1754.61     1860.95     20.32 o 
   7   1   3       64.72       87.05      6.38 o 
   8   1   3      199.91      207.98     22.29 o 
  -8   2   3      821.36      830.61     25.17 o 
  -7   2   3      170.31      168.77     13.85 o 
  -6   2   3       48.04       76.89      9.43 o 
  -4   2   3       79.28       84.49      4.72 o 
  -3   2   3      261.56      282.67      3.70 o 
  -2   2   3      288.13      334.34      9.30 o 
  -1   2   3      860.87      790.69      4.89 o 
   0   2   3     5617.22     5417.41     40.05 o 
   1   2   3     3331.32     3385.54     44.83 o 
   2   2   3     3112.47     3021.09     29.16 o 
   3   2   3     1441.21     1419.13     18.03 o 
   4   2   3      510.01      526.91      9.16 o 
   5   2   3      844.02      892.35     12.34 o 
   6   2   3     2975.06     3044.04     90.83 o 
   7   2   3      205.91      206.48     10.80 o 
  -8   3   3      602.03      625.80     24.81 o 
  -7   3   3     2410.80     2752.21     67.62 o 
  -6   3   3     1041.45     1116.87     21.79 o 
  -5   3   3      534.73      540.63     14.15 o 
  -4   3   3     1086.48     1103.16     18.20 o 
  -3   3   3      217.24      207.50      6.83 o 
  -2   3   3      839.33      787.58      5.10 o 
  -1   3   3     3683.31     3637.48     26.81 o 
   0   3   3     2605.17     2523.47     21.45 o 
   1   3   3      226.21      224.48      2.53 o 
   2   3   3       97.48      111.01     10.17 o 
   3   3   3     1361.31     1375.86     12.93 o 
   4   3   3      134.52      136.47      5.37 o 
   5   3   3     1389.84     1363.76     20.14 o 
   6   3   3        3.31        8.50      1.15 o 
   7   3   3     1054.24     1105.87     26.02 o 
  -8   4   3      167.97      207.07     17.26 o 
  -7   4   3     1289.26     1406.86     28.05 o 
  -6   4   3      291.10      258.75     20.79 o 
  -5   4   3     2319.75     2343.53     48.75 o 
  -4   4   3     1503.21     1464.24     14.87 o 
  -3   4   3      225.93      187.45      9.14 o 
  -2   4   3     1802.93     1861.81     17.11 o 
  -1   4   3     7836.64     7938.02    106.17 o 
   0   4   3     2545.51     2537.30     20.52 o 
   2   4   3     1731.14     1745.41     13.82 o 
   3   4   3      570.64      552.08     24.34 o 
   4   4   3      513.16      504.08     24.06 o 
   5   4   3      568.95      568.96     12.57 o 
   6   4   3        2.68        7.69      4.10 o 
  -8   5   3        2.62        9.39      2.77 o 
  -7   5   3      724.00      771.54     55.33 o 
  -6   5   3      157.32      175.97     10.49 o 
  -5   5   3      268.05      298.86      9.12 o 
  -4   5   3      553.70      558.46     13.19 o 
  -3   5   3      228.00      226.42      9.93 o 
  -2   5   3     1805.63     1901.91     18.33 o 
  -1   5   3      262.26      268.34      5.99 o 
   0   5   3     1610.58     1632.58     15.67 o 
   1   5   3     1815.28     1775.01     14.99 o 
   2   5   3     7037.23     7098.43    107.20 o 
   3   5   3      933.52      897.02     16.40 o 
   4   5   3     2931.86     2936.71     59.87 o 
   5   5   3     1008.86      951.06     14.90 o 
  -7   6   3      787.49      902.97     41.32 o 
  -6   6   3     1568.52     1608.37     18.89 o 
  -5   6   3      858.59      810.48     19.00 o 
  -4   6   3     1531.30     1526.91     17.82 o 
  -3   6   3       10.22       13.60      2.12 o 
  -2   6   3      394.26      359.52      7.54 o 
  -1   6   3      161.17      155.27      6.00 o 
   0   6   3      203.37      183.80      4.88 o 
   1   6   3      651.21      609.68     12.60 o 
   2   6   3       86.82       99.02      5.51 o 
   3   6   3     1381.09     1394.85     25.40 o 
   4   6   3     1785.03     1747.39     35.06 o 
  -6   7   3      216.02      222.99     19.52 o 
  -5   7   3     2958.35     2948.96    128.26 o 
  -4   7   3      732.96      726.59     14.24 o 
  -3   7   3     3601.59     3671.85     72.91 o 
  -2   7   3      553.01      553.45     12.03 o 
  -1   7   3      327.03      299.21     14.15 o 
   0   7   3       73.15       81.43      5.78 o 
   1   7   3     1068.39     1090.35     17.40 o 
   2   7   3      121.50      115.70      8.61 o 
   3   7   3       78.20       82.42      6.94 o 
  -5   8   3        0.44        7.30      1.63 o 
  -4   8   3      251.27      258.87     25.83 o 
  -3   8   3     1035.24      992.67     26.53 o 
  -2   8   3     1683.93     1691.34     24.54 o 
  -1   8   3      476.35      458.25     21.22 o 
   0   8   3     1855.87     1885.97     27.13 o 
   1   8   3       71.35       69.59      4.67 o 
   2   8   3      234.47      241.94     12.77 o 
   2  -9   4        8.97       12.86      4.08 o 
  -2  -8   4     1322.20     1306.51     29.77 o 
  -1  -8   4      273.46      229.44     25.56 o 
   0  -8   4     1500.60     1483.10     31.47 o 
   1  -8   4       36.69       39.43      5.37 o 
   2  -8   4      315.34      319.00     21.50 o 
   3  -8   4      398.78      477.82     44.24 o 
   4  -8   4      217.20      202.85     47.04 o 
   5  -8   4      194.23      204.24     12.79 o 
  -3  -7   4     1139.92     1083.30     25.05 o 
  -2  -7   4      644.72      603.49     18.21 o 
  -1  -7   4     2960.57     2967.80     54.15 o 
   0  -7   4     2286.44     2288.77     44.62 o 
   1  -7   4     1070.90     1107.18     63.54 o 
   2  -7   4      250.08      295.89     28.84 o 
   3  -7   4     2479.61     2453.37     69.39 o 
   4  -7   4      137.56      168.03     15.80 o 
   5  -7   4     1790.75     1829.20     42.45 o 
   6  -7   4      461.80      430.93     20.91 o 
  -4  -6   4       67.01       63.09      6.45 o 
  -3  -6   4      620.83      621.62     14.27 o 
  -2  -6   4       25.29       31.63      5.98 o 
  -1  -6   4      500.47      465.06     14.21 o 
   0  -6   4     1150.48     1153.64     15.95 o 
   1  -6   4      117.98      151.13     13.13 o 
   2  -6   4     6136.63     6329.54    131.36 o 
   3  -6   4        3.32       20.27      2.65 o 
   4  -6   4      833.24      813.03     21.16 o 
   5  -6   4     1028.57     1018.64     30.43 o 
   6  -6   4     2090.32     2159.85     38.25 o 
   7  -6   4      415.63      464.28     20.67 o 
  -5  -5   4        3.10        7.82      2.09 o 
  -4  -5   4     2096.04     2045.66     32.52 o 
  -3  -5   4      370.94      384.13     12.62 o 
  -2  -5   4     1320.36     1338.13     21.21 o 
  -1  -5   4     1322.16     1343.61     15.66 o 
   0  -5   4     2074.44     2115.79     42.45 o 
   1  -5   4     1016.49      939.59     23.04 o 
   2  -5   4      414.17      496.89     13.51 o 
   3  -5   4      183.31      181.04     13.13 o 
   4  -5   4      216.97      239.57     16.46 o 
   5  -5   4        4.72       13.97      2.22 o 
   6  -5   4        0.56        9.30      1.56 o 
   7  -5   4      722.58      758.77     53.47 o 
  -6  -4   4       59.76       62.90      8.41 o 
  -5  -4   4     2673.20     2717.71     79.44 o 
  -4  -4   4      326.83      330.76     10.51 o 
  -3  -4   4      445.97      458.88     10.69 o 
  -2  -4   4      637.64      666.71     22.05 o 
  -1  -4   4     2921.07     2970.60     18.56 o 
   0  -4   4     4803.33     5200.43     50.06 o 
   1  -4   4     5542.26     5684.15     77.37 o 
   2  -4   4     2556.93     2554.23     30.51 o 
   3  -4   4      232.32      247.19      9.57 o 
   4  -4   4       45.02       44.19      5.19 o 
   5  -4   4      905.93      928.61     22.36 o 
   6  -4   4      307.59      295.10     15.03 o 
   7  -4   4      187.45      207.98     11.77 o 
   8  -4   4       13.56       13.40      2.80 o 
  -7  -3   4      825.83      803.49     26.62 o 
  -6  -3   4        1.09        2.54      1.50 o 
  -5  -3   4       10.70       18.16      4.21 o 
  -4  -3   4      186.66      182.84      4.87 o 
  -3  -3   4       58.51       68.08      3.62 o 
  -2  -3   4     2022.04     2003.59     40.11 o 
  -1  -3   4     3036.98     3135.44    119.47 o 
   0  -3   4       58.32       48.75      5.11 o 
   1  -3   4     3427.16     3225.84     26.85 o 
   3  -3   4      996.93      873.76      7.97 o 
   4  -3   4     5337.91     5263.32     44.79 o 
   5  -3   4     1116.30     1060.86     21.28 o 
   6  -3   4        2.43       10.91      1.70 o 
   7  -3   4     1573.25     1442.99     37.01 o 
   8  -3   4     1058.21     1072.60     39.36 o 
  -7  -2   4      722.81      668.68     42.90 o 
  -6  -2   4     1588.99     1607.86     44.38 o 
  -5  -2   4     2260.46     2339.74     39.75 o 
  -4  -2   4     1108.45     1033.10     18.14 o 
  -3  -2   4     1411.80     1371.56     16.49 o 
  -2  -2   4       19.95       26.24      2.61 o 
  -1  -2   4     1026.89     1154.46     17.91 o 
   0  -2   4        1.67       11.95      0.96 o 
   1  -2   4      186.07      161.13      3.95 o 
   2  -2   4        4.66        7.12      2.05 o 
   3  -2   4     7647.28     7805.15     72.83 o 
   4  -2   4     2935.94     2769.98     16.22 o 
   5  -2   4      159.74      212.63      7.12 o 
   6  -2   4     3670.32     3691.82     79.29 o 
   7  -2   4      394.27      420.68     24.49 o 
   8  -2   4      472.57      600.45     38.05 o 
  -8  -1   4      334.19      370.18     32.56 o 
  -7  -1   4      160.94      191.97     23.20 o 
  -6  -1   4     2585.75     2506.54     39.80 o 
  -5  -1   4     3895.09     3889.55     81.93 o 
  -4  -1   4     2809.46     2720.99     24.31 o 
  -3  -1   4     9104.36     9474.95    210.20 o 
  -2  -1   4     4596.54     4344.40     34.13 o 
  -1  -1   4      156.67      152.92      3.70 o 
   0  -1   4      202.42      231.59      4.52 o 
   1  -1   4     1292.93     1322.00     11.93 o 
   2  -1   4      107.61       82.51      3.08 o 
   3  -1   4      211.10      255.95      3.20 o 
   4  -1   4      259.24      245.77      9.48 o 
   5  -1   4     2302.95     2206.22     80.56 o 
   6  -1   4      339.60      352.27     14.49 o 
   7  -1   4      342.66      335.71     15.53 o 
   8  -1   4       79.87       74.67     10.43 o 
  -8   0   4        8.65        8.07      1.93 o 
  -7   0   4      186.59      186.12     16.35 o 
  -6   0   4      231.02      243.06     19.00 o 
  -5   0   4     1220.26     1229.11     19.84 o 
  -4   0   4     1891.43     1908.63     19.41 o 
  -3   0   4     6243.70     6025.51     46.94 o 
  -1   0   4     4315.65     4066.38     32.68 o 
   0   0   4     2654.93     2386.03     10.96 o 
   1   0   4     4805.51     4729.43     25.84 o 
   2   0   4       65.54       78.56      1.47 o 
   3   0   4     3981.61     3687.19     34.78 o 
   4   0   4     3705.50     3799.76     31.16 o 
   5   0   4     1308.80     1272.22     18.89 o 
   6   0   4       10.67       13.38      1.90 o 
   7   0   4      344.85      335.11     11.20 o 
   8   0   4      563.13      615.09     18.38 o 
  -8   1   4      268.22      264.76     22.18 o 
  -7   1   4       61.98       81.59      8.46 o 
  -6   1   4       76.73      130.48     11.70 o 
  -5   1   4     2210.45     2173.07     31.61 o 
  -4   1   4       12.39       26.73      3.24 o 
  -3   1   4       96.34      134.35      9.07 o 
  -2   1   4     4218.64     4025.22     31.56 o 
  -1   1   4     1252.97     1310.67     15.22 o 
   0   1   4    10032.29    11608.95     85.74 o 
   1   1   4     1392.76     1433.64     12.99 o 
   2   1   4     2405.98     2285.05     20.06 o 
   3   1   4     2646.08     2621.60     36.49 o 
   4   1   4     1857.36     1775.12     20.05 o 
   5   1   4     1390.23     1414.03     31.04 o 
   6   1   4     4776.99     5086.95    113.92 o 
   7   1   4      246.96      282.83     17.42 o 
  -8   2   4      780.30      848.20     37.53 o 
  -7   2   4     1673.81     1684.23     46.44 o 
  -6   2   4     4463.83     4533.77    188.98 o 
  -5   2   4      436.48      424.85     11.84 o 
  -4   2   4     4796.93     4750.46     39.27 o 
  -3   2   4     1773.41     1603.62     19.43 o 
  -2   2   4     5057.94     4773.36     61.63 o 
  -1   2   4     1279.27     1292.86      7.85 o 
   0   2   4     4438.08     4323.25     20.19 o 
   1   2   4     3182.93     3073.18     25.80 o 
   2   2   4        7.36       13.23      1.01 o 
   3   2   4      199.40      242.54      8.23 o 
   4   2   4        7.20        6.33      1.59 o 
   5   2   4     1416.63     1393.86     26.33 o 
   6   2   4       96.90      132.75      9.45 o 
   7   2   4     1908.56     1912.71     38.99 o 
  -8   3   4      120.21      124.81     10.98 o 
  -7   3   4     3421.94     3578.51     89.52 o 
  -6   3   4       17.28       21.00      2.93 o 
  -5   3   4     2294.50     2405.73     35.15 o 
  -4   3   4     1616.34     1597.95     13.77 o 
  -3   3   4     2833.47     2779.01     43.03 o 
  -2   3   4     4084.59     4167.52     39.25 o 
  -1   3   4     7637.28     7043.73     26.29 o 
   0   3   4     4598.87     4395.09     22.73 o 
   1   3   4     2770.37     2659.98     25.80 o 
   2   3   4      231.35      246.78      4.50 o 
   3   3   4     1289.82     1239.11     22.96 o 
   4   3   4      274.70      252.71     14.83 o 
   5   3   4     1385.31     1421.88     46.68 o 
   6   3   4       61.83       75.39      6.22 o 
   7   3   4        3.49        9.39      5.17 o 
  -8   4   4      132.76      154.08     16.08 o 
  -7   4   4       63.10       81.22      9.12 o 
  -6   4   4      284.75      265.98     10.88 o 
  -5   4   4      523.95      527.20     10.07 o 
  -4   4   4     1660.06     1710.06     13.67 o 
  -3   4   4        0.39        4.60      0.43 o 
  -2   4   4      184.24      144.68      8.03 o 
  -1   4   4     3752.85     3650.50     39.22 o 
   0   4   4     5828.54     5995.62    129.68 o 
   1   4   4      522.57      485.11     11.43 o 
   2   4   4    10389.76    10684.64    116.10 o 
   3   4   4      289.79      276.36      7.59 o 
   4   4   4     1012.67     1056.13     73.17 o 
   5   4   4      881.36      882.07     21.35 o 
   6   4   4      181.45      186.59     13.27 o 
  -8   5   4     1184.10     1296.05     48.10 o 
  -7   5   4     1198.32     1234.89     28.05 o 
  -6   5   4     1007.49     1038.11     28.66 o 
  -5   5   4       18.72       30.19      4.86 o 
  -4   5   4      499.68      480.84      9.59 o 
  -3   5   4      311.84      269.93      4.05 o 
  -2   5   4        9.17       12.38      0.96 o 
  -1   5   4       14.49       16.82      1.57 o 
   0   5   4       41.10       12.90      1.93 o 
   1   5   4     2349.08     2432.69     26.23 o 
   2   5   4     1605.21     1514.90     17.75 o 
   3   5   4     2102.54     2088.14     86.59 o 
   4   5   4     1888.90     1850.60     49.27 o 
   5   5   4       96.05       95.00     17.36 o 
  -7   6   4      846.15      879.75     27.37 o 
  -6   6   4     1147.23     1165.37     22.30 o 
  -5   6   4     4235.84     4313.94    103.24 o 
  -4   6   4      334.65      310.77     10.90 o 
  -3   6   4      475.98      470.50      9.17 o 
  -2   6   4     1707.51     1697.21     18.38 o 
  -1   6   4      188.34      200.57      6.56 o 
   0   6   4      641.95      618.05     12.53 o 
   1   6   4      591.52      588.12     22.34 o 
   2   6   4       88.65       92.36      8.09 o 
   3   6   4      302.56      294.94     25.60 o 
   4   6   4       79.59       80.05      6.53 o 
  -6   7   4      251.12      280.74     26.39 o 
  -5   7   4      785.54      785.05     50.36 o 
  -4   7   4      815.58      839.96     25.85 o 
  -3   7   4     2371.33     2322.59     45.51 o 
  -2   7   4     1542.64     1569.16     31.28 o 
  -1   7   4      833.25      817.99     17.47 o 
   0   7   4      450.83      480.19     20.60 o 
   1   7   4     2008.35     2031.92     18.00 o 
   2   7   4     1080.54     1081.64     13.26 o 
   3   7   4      676.29      672.25     32.77 o 
  -5   8   4      478.44      383.82     67.01 o 
  -4   8   4       95.03      108.00     12.24 o 
  -3   8   4      215.30      218.32     26.08 o 
  -2   8   4      470.67      446.00     21.34 o 
  -1   8   4       67.99       76.94      8.41 o 
   0   8   4      898.44      889.25     14.92 o 
   1   8   4      426.37      411.46     11.44 o 
  -2  -8   5      122.37      120.71     17.70 o 
  -1  -8   5      591.52      608.05     26.10 o 
   0  -8   5     1392.56     1316.80     33.29 o 
   1  -8   5      486.88      472.61     33.31 o 
   2  -8   5      151.63      192.88     22.99 o 
   3  -8   5     2298.51     2206.82     47.82 o 
   4  -8   5      806.31      773.10     26.83 o 
   5  -8   5      340.06      400.09     32.86 o 
  -3  -7   5      257.15      230.05     14.02 o 
  -2  -7   5       30.60       37.51      4.18 o 
  -1  -7   5      761.92      771.36     15.99 o 
   0  -7   5     1002.41      983.40     21.24 o 
   1  -7   5       11.39       18.71      2.99 o 
   2  -7   5      963.58      940.52     28.78 o 
   3  -7   5     1176.80     1109.95     63.56 o 
   4  -7   5      816.14      821.74     22.79 o 
   5  -7   5     1117.02     1149.00     26.51 o 
   6  -7   5     1804.72     1827.27     53.65 o 
  -4  -6   5     1038.55      990.93     15.04 o 
  -3  -6   5     1498.77     1546.30     90.67 o 
  -2  -6   5     1130.16     1095.17     44.35 o 
  -1  -6   5      354.38      337.06      9.61 o 
   0  -6   5      606.74      535.82     26.21 o 
   1  -6   5      219.40      235.51     16.44 o 
   2  -6   5      368.68      417.30     24.56 o 
   3  -6   5       49.47       59.98      6.19 o 
   4  -6   5       18.69       34.44      4.65 o 
   5  -6   5      653.33      627.82     22.65 o 
   6  -6   5      952.60      920.43     21.86 o 
   7  -6   5      861.84      975.30     48.23 o 
  -5  -5   5      204.53      166.80     13.63 o 
  -4  -5   5     1120.15     1087.76     34.56 o 
  -2  -5   5     2012.07     2184.10    114.94 o 
  -1  -5   5     7710.80     7959.99    150.16 o 
   0  -5   5     4393.83     4702.26    128.38 o 
   1  -5   5      701.86      706.64     17.51 o 
   2  -5   5     2705.15     2620.17     36.14 o 
   3  -5   5      358.23      345.21     11.61 o 
   4  -5   5       41.50       60.91      5.31 o 
   5  -5   5      360.20      350.95     18.84 o 
   6  -5   5      323.36      299.77     21.81 o 
   7  -5   5      248.92      244.78     24.65 o 
  -6  -4   5        8.54       15.56      3.02 o 
  -5  -4   5      377.17      366.13     16.05 o 
  -4  -4   5      145.94      140.33     13.00 o 
  -3  -4   5       17.99       21.67      2.47 o 
  -2  -4   5      986.74      953.09     43.95 o 
  -1  -4   5     4939.54     5063.74     57.64 o 
   0  -4   5      479.27      459.38      9.55 o 
   3  -4   5     2115.54     2092.84     37.11 o 
   4  -4   5      694.97      653.92     16.05 o 
   5  -4   5     3800.31     3805.56     60.50 o 
   6  -4   5      417.40      410.79     18.96 o 
   7  -4   5     1390.96     1403.76     22.13 o 
   8  -4   5      507.68      506.64     62.28 o 
  -7  -3   5     1382.51     1299.84     42.04 o 
  -6  -3   5      445.49      363.59     12.43 o 
  -5  -3   5      621.43      606.75     14.82 o 
  -4  -3   5      256.82      263.44     10.58 o 
  -3  -3   5      812.50      832.64     42.86 o 
  -2  -3   5      282.86      282.00      4.02 o 
  -1  -3   5     8009.34     8759.44    195.17 o 
   0  -3   5     1360.37     1415.09     11.09 o 
   1  -3   5     1628.50     1619.15     15.46 o 
   2  -3   5     3827.60     3571.49     55.65 o 
   3  -3   5     1550.02     1489.63     12.13 o 
   4  -3   5     5118.57     4999.77     35.98 o 
   5  -3   5      234.64      236.99     31.70 o 
   6  -3   5      558.13      530.24     19.68 o 
   7  -3   5      811.90      808.16     14.10 o 
   8  -3   5     2121.78     2243.91     66.67 o 
  -7  -2   5      150.17      145.76     18.39 o 
  -6  -2   5     2100.23     1924.64     55.53 o 
  -5  -2   5     2051.38     2018.25     33.92 o 
  -4  -2   5     3955.63     3949.03     52.11 o 
  -3  -2   5        6.22       11.56      1.54 o 
  -2  -2   5     6710.03     6751.69     89.75 o 
  -1  -2   5      777.32      773.76     12.72 o 
   0  -2   5      561.16      498.42      6.93 o 
   1  -2   5     3547.85     3861.81     58.32 o 
   2  -2   5     2279.93     2353.73     34.01 o 
   3  -2   5     1054.89      979.56      8.42 o 
   4  -2   5       14.73       35.32     14.29 o 
   5  -2   5      113.38      112.94     10.10 o 
   6  -2   5       18.93       24.82      2.44 o 
   7  -2   5      702.71      672.15     18.00 o 
   8  -2   5       22.84       38.41      6.03 o 
  -8  -1   5       71.17       75.74     11.79 o 
  -7  -1   5       13.97       12.00      2.65 o 
  -6  -1   5       53.92       56.94      4.76 o 
  -5  -1   5     1366.02     1387.36     31.88 o 
  -4  -1   5      370.69      365.80     10.18 o 
  -3  -1   5     5335.73     4946.89     66.85 o 
  -1  -1   5       43.58      134.78      3.24 o 
   0  -1   5      962.93      922.58     31.76 o 
   1  -1   5    11862.02    11998.54     88.05 o 
   2  -1   5      938.59      904.34     13.20 o 
   3  -1   5     6713.34     6324.26     59.16 o 
   4  -1   5     1906.37     1836.20     11.46 o 
   5  -1   5      442.61      422.82      7.90 o 
   6  -1   5      247.36      215.03      8.68 o 
   7  -1   5      840.61      827.16     24.26 o 
   8  -1   5       14.64       14.45      1.73 o 
  -8   0   5      200.53      200.02     16.98 o 
  -7   0   5      310.31      297.48     23.81 o 
  -6   0   5      457.20      420.07     16.55 o 
  -5   0   5     1620.88     1549.15     25.24 o 
  -4   0   5      337.87      316.35      9.02 o 
  -3   0   5      499.82      501.02     10.16 o 
  -2   0   5     1664.91     1584.96     14.97 o 
  -1   0   5       58.32       65.03      5.85 o 
   1   0   5      162.68      193.38      4.08 o 
   2   0   5     1761.32     1652.62     15.74 o 
   3   0   5     3761.38     3716.36     35.44 o 
   4   0   5     3988.15     3788.17     57.65 o 
   5   0   5     1746.24     1767.32     25.76 o 
   6   0   5     2687.11     2659.17     37.05 o 
   7   0   5      902.89      863.59     28.68 o 
   8   0   5      113.87      145.20     12.81 o 
  -8   1   5      610.05      637.34     35.37 o 
  -7   1   5       54.84       43.24      4.99 o 
  -6   1   5     3123.94     3271.03     52.38 o 
  -5   1   5      566.61      526.94     15.67 o 
  -4   1   5     5822.92     5755.48     47.80 o 
  -3   1   5     4084.89     3789.98     51.68 o 
  -2   1   5     4649.81     4655.24     36.17 o 
  -1   1   5     4073.18     3960.15    100.28 o 
   0   1   5       78.46       73.29      2.93 o 
   1   1   5     1284.32     1290.38     19.57 o 
   2   1   5     1076.99     1086.71     17.60 o 
   3   1   5        0.40       11.18      1.70 o 
   4   1   5      318.19      287.94     11.20 o 
   5   1   5     2509.28     2439.88     53.58 o 
   6   1   5     2047.31     2077.97     56.27 o 
   7   1   5      851.93      816.47     35.35 o 
  -8   2   5        6.98       10.50      1.97 o 
  -7   2   5     2062.79     2161.96     54.56 o 
  -6   2   5      631.32      596.44     24.47 o 
  -5   2   5     1608.39     1593.73     26.64 o 
  -4   2   5     2974.82     2993.03     26.44 o 
  -3   2   5    13085.74    14014.20    310.07 o 
  -2   2   5     1885.56     1772.66     24.25 o 
  -1   2   5     6064.63     5785.27     48.91 o 
   1   2   5      461.32      554.27      6.40 o 
   2   2   5       75.43       78.86      9.18 o 
   3   2   5     4325.70     4456.96     37.46 o 
   4   2   5      703.75      688.41     16.78 o 
   5   2   5       74.83       72.56      8.68 o 
   6   2   5       22.11       34.46      3.08 o 
   7   2   5      711.71      716.72     16.69 o 
  -8   3   5       34.11       46.46      6.05 o 
  -7   3   5      170.53      209.70     20.59 o 
  -6   3   5      297.16      294.85     15.87 o 
  -5   3   5        3.71       15.10      2.31 o 
  -4   3   5     1222.72     1285.28     17.47 o 
  -3   3   5      278.53      282.55      3.35 o 
  -2   3   5     1890.97     1935.66     17.13 o 
  -1   3   5     7603.55     7376.71    197.42 o 
   0   3   5     3314.65     3099.80     32.23 o 
   1   3   5     1062.16      975.27     11.41 o 
   2   3   5     5522.24     5484.40     45.51 o 
   3   3   5     2678.78     2735.77     38.87 o 
   4   3   5      179.71      159.56      5.19 o 
   5   3   5     1759.00     1810.70     34.87 o 
   6   3   5      990.51     1035.23     18.86 o 
   7   3   5      409.53      413.05     18.53 o 
  -8   4   5     1209.61     1250.54     42.58 o 
  -7   4   5     1235.39     1241.85     26.67 o 
  -6   4   5      220.22      210.64     14.58 o 
  -5   4   5        1.47        4.06      0.97 o 
  -4   4   5       21.71       19.90      2.83 o 
  -3   4   5      614.97      586.86     10.68 o 
  -2   4   5        6.29        7.55      2.41 o 
  -1   4   5      132.26      168.06     16.04 o 
   0   4   5      517.80      487.06      8.81 o 
   1   4   5     1818.55     1827.94      8.02 o 
   2   4   5     1939.91     1901.09     34.93 o 
   3   4   5       14.31       15.86      1.34 o 
   4   4   5      428.95      413.67     20.33 o 
   5   4   5      836.47      878.81     14.19 o 
   6   4   5     1063.49     1077.87     23.57 o 
  -7   5   5     1081.67     1115.21     26.10 o 
  -6   5   5      666.99      691.06     20.16 o 
  -4   5   5     1508.63     1436.71     18.12 o 
  -3   5   5       29.79       30.63      4.24 o 
  -2   5   5     1260.37     1225.38     10.22 o 
  -1   5   5     1754.89     1679.02     33.02 o 
   0   5   5     1308.49     1272.97     11.16 o 
   1   5   5       57.62       69.89      4.43 o 
   2   5   5     1097.29     1055.50     22.05 o 
   3   5   5      458.15      448.04     16.04 o 
   4   5   5      291.41      271.83      8.74 o 
   5   5   5        1.62        2.86      0.81 o 
  -7   6   5       57.59       74.42      9.61 o 
  -6   6   5      544.53      554.49     20.68 o 
  -5   6   5     2883.04     2930.63     50.31 o 
  -4   6   5      155.06      142.01     16.13 o 
  -3   6   5      336.63      326.42      6.56 o 
  -2   6   5      612.19      592.29     14.35 o 
  -1   6   5     2014.72     2036.21     24.20 o 
   0   6   5       19.34       30.17      2.21 o 
   1   6   5     5400.93     5700.05     42.62 o 
   2   6   5      865.63      856.99     14.92 o 
   3   6   5      323.11      324.75     13.92 o 
   4   6   5      173.52      177.12     12.10 o 
  -6   7   5        2.05        3.91      1.25 o 
  -5   7   5       38.43       51.47      7.87 o 
  -4   7   5      612.39      587.70     16.02 o 
  -3   7   5      111.00      112.60      6.83 o 
  -2   7   5     1666.42     1790.21     34.46 o 
  -1   7   5      383.24      325.80     12.68 o 
   0   7   5     1065.38     1117.95     16.63 o 
   1   7   5      979.79      965.60     10.10 o 
   2   7   5     1822.58     1821.38     21.82 o 
   3   7   5      861.46      859.01     21.90 o 
  -5   8   5      384.06      456.57     40.97 o 
  -4   8   5      902.15      884.01     27.75 o 
  -3   8   5        4.60       18.62      3.08 o 
  -2   8   5      263.70      259.60     32.60 o 
  -1   8   5      224.95      219.14     24.18 o 
   0   8   5       32.33       36.46      4.66 o 
   1   8   5        0.21        4.63      2.42 o 
  -1  -8   6       30.13       40.70      4.37 o 
   0  -8   6       92.70       99.70     11.66 o 
   1  -8   6      577.20      556.85     36.51 o 
   2  -8   6        8.53       13.95      3.38 o 
   3  -8   6     2537.61     2578.65     54.88 o 
   4  -8   6     1005.40      972.90     30.63 o 
   5  -8   6      750.49      731.74     25.46 o 
  -3  -7   6     1735.27     1716.04     34.62 o 
  -2  -7   6      261.21      259.67     15.28 o 
  -1  -7   6        0.26        1.17      1.27 o 
   0  -7   6       23.23       36.33     12.40 o 
   1  -7   6      817.74      799.50     24.10 o 
   2  -7   6       14.31       20.25      3.85 o 
   3  -7   6      107.08      126.60     11.43 o 
   4  -7   6      227.07      266.76     20.52 o 
   5  -7   6      941.15      849.75     28.37 o 
   6  -7   6     1759.66     1773.58     57.69 o 
  -4  -6   6     2253.02     2192.75     42.48 o 
  -3  -6   6     1885.11     1899.47    128.70 o 
  -2  -6   6      888.42      900.05     19.31 o 
  -1  -6   6     2820.34     2729.89     28.96 o 
   0  -6   6     2102.41     2133.39     67.68 o 
   1  -6   6       21.08       32.38      3.58 o 
   2  -6   6     1298.69     1279.25     24.92 o 
   3  -6   6      266.76      271.89     10.51 o 
   4  -6   6      538.79      501.29     24.38 o 
   5  -6   6        2.67        7.39      3.45 o 
   6  -6   6      145.13      159.41     15.10 o 
   7  -6   6      828.95      787.09     32.90 o 
  -5  -5   6       99.83       97.57     10.63 o 
  -4  -5   6      266.45      264.68     14.89 o 
  -3  -5   6      230.72      232.03     25.54 o 
  -2  -5   6      947.72      946.00     27.97 o 
  -1  -5   6     5159.74     5282.49    143.83 o 
   0  -5   6      824.76      841.55     11.73 o 
   1  -5   6     3315.29     3457.92     48.28 o 
   2  -5   6      710.85      683.72     17.39 o 
   3  -5   6     3048.40     3076.63     36.65 o 
   4  -5   6       67.63       92.49      8.98 o 
   5  -5   6     1716.54     1782.74     27.01 o 
   6  -5   6      837.82      896.48     39.82 o 
   7  -5   6       33.96       51.66      6.53 o 
  -6  -4   6      181.84      165.67     12.09 o 
  -5  -4   6        5.02        9.44      1.34 o 
  -4  -4   6       43.16       42.59      4.06 o 
  -3  -4   6     3068.47     3161.73     38.79 o 
  -2  -4   6      103.06      104.31     14.16 o 
  -1  -4   6       58.14       90.69     10.48 o 
   0  -4   6     1896.35     1954.47     30.36 o 
   1  -4   6     2906.01     3068.17     27.26 o 
   2  -4   6     6636.85     6895.37     37.79 o 
   3  -4   6       17.58       20.23      1.51 o 
   4  -4   6      640.78      634.44     27.96 o 
   5  -4   6     2033.97     1752.52    106.42 o 
   6  -4   6      410.09      427.78     14.63 o 
   7  -4   6      840.89      853.85     18.57 o 
   8  -4   6     2118.12     2063.14     64.97 o 
  -7  -3   6     1323.64     1183.65     39.46 o 
  -6  -3   6      833.63      775.86     15.75 o 
  -5  -3   6      584.81      530.99     20.08 o 
  -4  -3   6     5171.66     5483.96    160.17 o 
  -3  -3   6        1.30        6.40      1.12 o 
  -2  -3   6     3346.47     3397.63     86.11 o 
  -1  -3   6     2591.44     2682.30     34.81 o 
   0  -3   6     1348.51     1298.90     12.76 o 
   1  -3   6      165.61      151.65      6.98 o 
   2  -3   6     2283.68     2274.65     63.42 o 
   3  -3   6     2124.26     2091.85     37.29 o 
   4  -3   6      502.73      480.72      8.23 o 
   5  -3   6        2.39       11.20      3.88 o 
   6  -3   6        8.11        8.51      1.44 o 
   7  -3   6      747.84      740.83     17.09 o 
  -7  -2   6        0.29        3.70      1.93 o 
  -6  -2   6      413.20      423.83     31.86 o 
  -5  -2   6     3863.04     3716.95     59.00 o 
  -4  -2   6      100.58      138.07     13.15 o 
  -3  -2   6     1497.79     1361.06     14.10 o 
  -2  -2   6     2758.33     2894.18     40.86 o 
  -1  -2   6     5562.49     5681.72     44.31 o 
   0  -2   6     8583.08     8990.42     48.03 o 
   2  -2   6     1436.84     1313.86     28.81 o 
   3  -2   6     1608.32     1539.09     12.94 o 
   4  -2   6      646.68      580.81     11.90 o 
   5  -2   6      308.73      321.08      7.72 o 
   6  -2   6      179.64      167.54      7.86 o 
   7  -2   6      139.94      116.81     10.90 o 
   8  -2   6      458.95      462.53     20.02 o 
  -8  -1   6      634.57      585.05     21.27 o 
  -7  -1   6     1519.84     1398.36     25.26 o 
  -6  -1   6      281.68      291.43     23.33 o 
  -5  -1   6      217.01      262.83     17.76 o 
  -4  -1   6       46.53       50.52      5.49 o 
  -3  -1   6      300.26      266.69      5.26 o 
  -2  -1   6     1762.33     1907.95     16.92 o 
  -1  -1   6       24.99       49.12      5.19 o 
   0  -1   6     1782.24     1797.75     16.35 o 
   1  -1   6     8879.04     8528.35     66.03 o 
   2  -1   6     4429.91     4471.80     64.19 o 
   3  -1   6     8066.52     8121.90     92.14 o 
   4  -1   6     4919.84     4966.77     26.92 o 
   5  -1   6     1424.58     1396.21     19.09 o 
   6  -1   6       42.35       62.70      8.10 o 
   7  -1   6     2220.72     2373.84     33.13 o 
   8  -1   6      432.09      468.13     33.84 o 
  -8   0   6      967.04      974.42     33.88 o 
  -7   0   6      683.61      620.90     24.58 o 
  -6   0   6     1241.83     1272.13     23.29 o 
  -5   0   6     8019.97     8596.27    110.36 o 
  -4   0   6     1528.15     1619.31     17.85 o 
  -3   0   6      518.58      498.16     10.02 o 
  -2   0   6     3646.75     3891.03     31.47 o 
  -1   0   6       14.38       20.36      2.31 o 
   0   0   6     3400.61     3295.20     24.76 o 
   1   0   6     3175.27     3330.10     27.53 o 
   2   0   6     1318.04     1306.56     22.53 o 
   3   0   6     2239.77     2118.64     39.21 o 
   4   0   6     1282.30     1265.59      8.67 o 
   5   0   6      754.02      793.06     19.30 o 
   6   0   6     3106.73     3337.76     46.35 o 
   7   0   6      180.70      176.35     14.99 o 
   8   0   6      180.21      190.89     11.69 o 
  -8   1   6       20.00       30.68      4.38 o 
  -7   1   6        1.66       -0.79      2.27 o 
  -6   1   6     3281.07     3268.42     56.01 o 
  -5   1   6     1393.60     1440.86     22.70 o 
  -4   1   6     3071.45     3122.07     28.98 o 
  -3   1   6    14972.36    19336.45    427.37 o 
  -2   1   6     2068.25     1855.75     17.05 o 
  -1   1   6       46.68       87.06      5.50 o 
   0   1   6     6815.67     6823.98     52.47 o 
   1   1   6       24.01       25.80      2.90 o 
   2   1   6     1487.24     1386.52     13.47 o 
   3   1   6     1317.26     1211.33     16.92 o 
   4   1   6      564.10      513.31     13.47 o 
   5   1   6     1728.09     1693.89     38.66 o 
   6   1   6       37.38       45.35      6.21 o 
   7   1   6      427.20      426.50     19.81 o 
  -8   2   6        0.60        8.91      2.47 o 
  -7   2   6      124.53      157.32     17.44 o 
  -6   2   6        0.57        6.39      2.22 o 
  -5   2   6       11.75       21.59      2.68 o 
  -4   2   6      549.38      556.07     15.28 o 
  -3   2   6     4700.86     4799.39     46.67 o 
  -2   2   6     3410.73     3290.20     19.63 o 
  -1   2   6    11626.70    11590.57    152.50 o 
   0   2   6     3244.26     3321.89     69.00 o 
   1   2   6     5953.70     5887.98     45.80 o 
   2   2   6        7.18       25.30      1.50 o 
   3   2   6     4588.95     4722.79     38.59 o 
   4   2   6      320.29      346.85     13.51 o 
   5   2   6     1676.09     1727.45     25.69 o 
   6   2   6      473.42      470.73     18.49 o 
   7   2   6      319.09      325.68     13.70 o 
  -8   3   6      149.84      166.60     15.94 o 
  -7   3   6      330.05      328.09     12.86 o 
  -6   3   6      226.14      227.94     16.10 o 
  -5   3   6     1563.44     1552.10     35.33 o 
  -4   3   6        0.77        6.15      1.75 o 
  -3   3   6     1405.44     1354.13     36.98 o 
  -2   3   6      195.45      159.78      2.85 o 
  -1   3   6     2358.85     2300.87     43.22 o 
   0   3   6     3068.59     3054.25     23.74 o 
   1   3   6       41.19       56.49      5.46 o 
   2   3   6     2855.13     2971.67     27.19 o 
   3   3   6       39.03       80.11      8.66 o 
   4   3   6     1331.92     1320.52     24.58 o 
   5   3   6     2629.60     2668.31     51.62 o 
   6   3   6     2560.96     2740.86     58.99 o 
  -8   4   6     1179.47     1217.48     39.57 o 
  -7   4   6     1714.10     1628.21     62.17 o 
  -6   4   6     1481.15     1494.40     48.89 o 
  -5   4   6        8.21       16.43      1.60 o 
  -4   4   6     4700.48     4927.83     44.51 o 
  -3   4   6     2375.29     2390.18     27.22 o 
  -2   4   6     1222.32     1219.32      7.25 o 
   0   4   6     2094.97     2125.74     13.00 o 
   1   4   6     1375.50     1381.16      6.64 o 
   2   4   6      508.60      491.49     13.04 o 
   3   4   6       10.32       14.45      2.22 o 
   4   4   6      109.46      113.54      8.46 o 
   5   4   6       40.59       35.18      4.05 o 
   6   4   6       79.28       79.62      8.20 o 
  -7   5   6      824.41      861.97     21.13 o 
  -6   5   6       34.97       40.50      5.12 o 
  -5   5   6     2106.18     2127.68     63.53 o 
  -4   5   6      812.72      743.81     19.74 o 
  -3   5   6      704.59      698.70     13.37 o 
  -2   5   6     1623.62     1669.99     27.25 o 
  -1   5   6     6883.36     7194.64     64.28 o 
   0   5   6      864.37      840.27      8.24 o 
   1   5   6     4711.56     4819.06     96.22 o 
   2   5   6     1698.85     1708.99     20.26 o 
   3   5   6      392.04      373.07     11.41 o 
   4   5   6      143.16      136.99      8.07 o 
   5   5   6      612.64      593.60     21.75 o 
  -7   6   6      720.65      874.30     45.10 o 
  -6   6   6       14.47       19.07      3.38 o 
  -5   6   6       90.22      116.82     12.61 o 
  -4   6   6      553.54      536.34     10.22 o 
  -3   6   6      443.85      386.27     10.39 o 
  -2   6   6      597.50      558.01     13.55 o 
  -1   6   6      209.82      201.03      6.87 o 
   0   6   6     1219.20     1236.27     23.22 o 
   1   6   6     2645.76     2584.22     20.66 o 
   2   6   6     2309.50     2408.01     41.89 o 
   3   6   6      430.57      449.53     16.33 o 
   4   6   6      957.72      983.02     20.70 o 
  -6   7   6      720.92      752.36     25.12 o 
  -5   7   6      528.96      548.32     25.76 o 
  -4   7   6      505.23      458.72     14.12 o 
  -3   7   6      184.62      159.59     13.67 o 
  -2   7   6       27.49       41.51      9.32 o 
  -1   7   6      280.50      263.88     11.28 o 
   0   7   6       91.38       98.96      5.95 o 
   1   7   6        1.36        6.52      2.81 o 
   2   7   6       25.11       30.61      9.95 o 
   3   7   6     1549.00     1626.16     72.86 o 
  -5   8   6     1345.21     1371.83     46.10 o 
  -4   8   6       54.95       57.44      7.39 o 
  -3   8   6      622.04      641.49     20.86 o 
  -2   8   6      605.66      612.36     27.94 o 
  -1   8   6      111.04      108.94      9.89 o 
   0   8   6      414.99      390.28     13.96 o 
   1   8   6      998.51      978.77     18.60 o 
  -1  -8   7      168.02      189.88     16.16 o 
   0  -8   7       21.79       24.90      4.15 o 
   1  -8   7      372.96      408.57     33.83 o 
   2  -8   7       43.06       49.91      6.60 o 
   4  -8   7     1275.50     1241.88     36.55 o 
   5  -8   7      303.07      329.32     26.83 o 
  -3  -7   7     1985.29     1880.60     37.87 o 
  -2  -7   7      955.24      933.39     42.79 o 
  -1  -7   7      111.70      118.66      9.57 o 
   0  -7   7     1238.86     1218.56     36.13 o 
   1  -7   7      279.56      281.86     19.84 o 
   2  -7   7     1427.69     1436.84     37.89 o 
   3  -7   7      760.14      763.01     24.76 o 
   4  -7   7      922.35      853.62     17.35 o 
   5  -7   7      445.01      418.05     28.37 o 
   6  -7   7       10.06       21.95      4.60 o 
  -4  -6   7      428.88      408.97     40.50 o 
  -3  -6   7     1185.53     1053.10     18.62 o 
  -2  -6   7       80.93       89.79      8.39 o 
  -1  -6   7     1808.64     1839.30     44.08 o 
   0  -6   7     1134.81     1153.00     16.79 o 
   1  -6   7      468.19      444.19     17.60 o 
   2  -6   7      730.29      707.03     24.60 o 
   3  -6   7     3355.96     3394.21     39.72 o 
   4  -6   7     1026.03      976.87     29.46 o 
   5  -6   7     1235.98     1180.43     33.04 o 
   6  -6   7     1761.09     1805.82     37.62 o 
   7  -6   7        0.62       13.85      3.49 o 
  -5  -5   7      242.90      220.43     14.13 o 
  -4  -5   7      300.56      307.55     54.80 o 
  -3  -5   7      942.93      969.57     27.74 o 
  -2  -5   7        0.65        4.65      1.28 o 
  -1  -5   7     1508.21     1481.59     80.52 o 
   0  -5   7      182.51      198.34      7.29 o 
   2  -5   7      131.57      137.37     14.51 o 
   3  -5   7      336.38      276.47     10.23 o 
   4  -5   7      238.96      288.21     17.85 o 
   5  -5   7     2950.08     2959.24     42.09 o 
   6  -5   7     1552.94     1628.77     25.60 o 
   7  -5   7      577.13      584.58     33.72 o 
  -6  -4   7      285.41      252.72     13.15 o 
  -5  -4   7      299.15      283.10     16.90 o 
  -4  -4   7      976.10      966.76     26.53 o 
  -3  -4   7      769.02      805.55     24.69 o 
  -2  -4   7      773.32      766.72     18.15 o 
  -1  -4   7     3709.79     3945.81     90.58 o 
   0  -4   7     1604.76     1560.73     16.45 o 
   1  -4   7       58.18       91.38      9.21 o 
   2  -4   7       66.65       75.58      9.71 o 
   3  -4   7      174.63      154.07     27.26 o 
   4  -4   7        1.85       12.54      1.84 o 
   5  -4   7        3.74        6.07      0.96 o 
   6  -4   7      312.14      298.10     33.58 o 
   7  -4   7      640.65      659.75     42.58 o 
   8  -4   7     1559.40     1444.64     48.66 o 
  -7  -3   7      696.14      634.33     22.97 o 
  -6  -3   7      104.47      102.01     13.66 o 
  -5  -3   7     1039.13      948.86     28.78 o 
  -4  -3   7      443.90      406.30     19.25 o 
  -3  -3   7      174.11      207.03     12.61 o 
  -2  -3   7     5223.54     5872.56    136.78 o 
  -1  -3   7     6931.14     6827.68     91.95 o 
   0  -3   7     2370.21     2451.69     24.84 o 
   1  -3   7     2535.58     2639.69     37.21 o 
   2  -3   7     4136.67     4072.82     39.05 o 
   3  -3   7      159.38      199.51     19.73 o 
   4  -3   7      644.46      620.18     20.80 o 
   5  -3   7      364.43      361.74      9.85 o 
   6  -3   7      798.52      742.36     15.30 o 
   7  -3   7       65.77       51.58      3.65 o 
  -7  -2   7      684.70      621.97     19.46 o 
  -6  -2   7       37.01       45.71      5.08 o 
  -5  -2   7     1384.52     1261.04     26.03 o 
  -4  -2   7       75.23       56.49      3.70 o 
  -3  -2   7      421.10      402.86     10.77 o 
  -2  -2   7      339.30      351.18      6.89 o 
  -1  -2   7      509.68      505.46      9.25 o 
   0  -2   7     2721.86     3015.43     25.69 o 
   2  -2   7     4845.92     5115.10     68.93 o 
   3  -2   7     1962.90     1850.23     23.21 o 
   4  -2   7     1119.97     1115.41     25.69 o 
   5  -2   7     2565.70     2590.84     38.34 o 
   6  -2   7       67.62       80.70      7.47 o 
   8  -2   7      401.33      370.34     21.52 o 
  -7  -1   7     2236.35     2089.06     43.38 o 
  -6  -1   7      218.48      231.27     20.18 o 
  -5  -1   7     4318.04     4284.04     89.68 o 
  -4  -1   7      137.05      116.60      5.17 o 
  -3  -1   7      126.01      112.22      4.31 o 
  -2  -1   7        4.45        9.66      1.84 o 
  -1  -1   7     1281.92     1237.39     18.68 o 
   0  -1   7      101.15       85.93      9.61 o 
   1  -1   7       66.89       74.24     10.09 o 
   2  -1   7     1521.47     1388.71     18.71 o 
   3  -1   7     2525.73     2547.57     46.07 o 
   4  -1   7     5975.13     6122.20     84.59 o 
   5  -1   7        4.94       13.13      1.11 o 
   6  -1   7      723.08      690.64     30.00 o 
   7  -1   7      536.31      577.87     30.16 o 
   8  -1   7      977.19      970.66     55.70 o 
  -8   0   7      764.61      709.41     32.61 o 
  -7   0   7       99.70      101.79     12.38 o 
  -6   0   7     4956.86     4773.97     63.47 o 
  -5   0   7     2621.68     2516.11     53.81 o 
  -4   0   7     1774.65     1741.28     20.36 o 
  -3   0   7      799.92      724.71     10.41 o 
  -2   0   7     8079.16     7929.26     60.25 o 
  -1   0   7      418.73      520.77      8.66 o 
   0   0   7     6824.37     6213.63    146.77 o 
   1   0   7     3236.14     3217.58     26.35 o 
   2   0   7     2749.52     2756.20     23.27 o 
   3   0   7      468.38      490.06      5.56 o 
   4   0   7      361.54      347.17     10.27 o 
   5   0   7      487.61      502.97     17.37 o 
   6   0   7      139.56      166.78     14.90 o 
   7   0   7        2.69       13.27      2.06 o 
  -8   1   7      310.50      341.04     26.87 o 
  -7   1   7       11.19       10.02      2.04 o 
  -6   1   7      112.12      142.52     12.86 o 
  -5   1   7      260.00      277.46      9.68 o 
  -4   1   7      172.07      151.59      6.30 o 
  -2   1   7      407.51      369.59      6.98 o 
  -1   1   7     2134.27     2232.91     54.91 o 
   0   1   7     1429.20     1428.47     13.70 o 
   1   1   7     4393.72     4305.83     35.17 o 
   2   1   7      880.73      766.91     10.41 o 
   3   1   7     5391.21     5233.83     28.56 o 
   4   1   7     1506.57     1479.79     21.45 o 
   5   1   7      398.14      385.74     13.97 o 
   6   1   7      223.23      219.68     16.44 o 
   7   1   7      617.18      625.03     29.69 o 
  -8   2   7       89.01      104.15     11.56 o 
  -7   2   7      771.35      807.32     23.54 o 
  -6   2   7      530.18      484.56     24.58 o 
  -5   2   7     2504.69     2590.22     57.21 o 
  -4   2   7       69.46       90.14      9.64 o 
  -3   2   7      439.23      473.31      7.55 o 
  -2   2   7       31.66       26.67      2.97 o 
  -1   2   7     2399.73     2472.96     21.38 o 
   0   2   7      799.05      759.24     21.86 o 
   1   2   7       64.99       76.19      3.49 o 
   2   2   7      739.45      597.87     15.69 o 
   3   2   7     1275.57     1273.53     15.76 o 
   4   2   7     3287.71     3321.46     70.05 o 
   5   2   7     1019.14     1023.53     18.66 o 
   6   2   7     2129.34     2198.53     22.89 o 
   7   2   7      104.82      103.34      9.86 o 
  -8   3   7      317.34      327.12     20.20 o 
  -7   3   7      346.55      407.71     31.45 o 
  -6   3   7     1912.30     2002.05     33.22 o 
  -5   3   7      775.12      744.46     15.72 o 
  -4   3   7     4364.19     4669.09    122.34 o 
  -3   3   7     7226.94     7145.72    196.63 o 
  -2   3   7      343.65      271.27      3.92 o 
  -1   3   7        6.18       15.96      1.93 o 
   0   3   7      565.34      502.97      5.56 o 
   1   3   7      561.11      544.44      8.37 o 
   2   3   7        1.13        4.17      1.86 o 
   3   3   7       32.89       22.56      1.38 o 
   4   3   7       34.09       55.60      5.01 o 
   5   3   7      758.60      743.48     15.21 o 
   6   3   7      638.84      621.15     39.59 o 
  -8   4   7      115.38      138.03     15.06 o 
  -6   4   7      235.96      226.86     29.95 o 
  -5   4   7      351.66      353.13      9.23 o 
  -4   4   7     3566.13     3680.90     53.97 o 
  -3   4   7     2998.69     2972.50     83.29 o 
  -2   4   7     2837.79     2840.05     57.09 o 
   0   4   7     2168.88     2052.34     36.02 o 
   1   4   7        1.05        8.38      1.60 o 
   2   4   7      598.38      594.44     15.24 o 
   3   4   7      512.14      539.50     20.77 o 
   4   4   7      360.58      359.87      8.61 o 
   5   4   7       14.33       13.00      2.99 o 
   6   4   7      390.22      394.42     18.48 o 
  -7   5   7       13.16       29.05      3.79 o 
  -6   5   7        3.10        8.23      1.77 o 
  -5   5   7      377.80      369.57     11.51 o 
  -4   5   7      141.80      133.84      4.35 o 
  -3   5   7      256.95      241.41      5.12 o 
  -2   5   7     1529.44     1550.41     12.78 o 
  -1   5   7     5645.11     5558.82    117.47 o 
   0   5   7      817.93      817.47     10.73 o 
   1   5   7     3315.98     3342.46     63.83 o 
   2   5   7      946.92      924.05     21.48 o 
   3   5   7     1005.51     1015.03     21.38 o 
   4   5   7       83.31       77.96      5.02 o 
   5   5   7     1732.51     1768.52     57.46 o 
  -7   6   7     1781.54     1881.19     60.52 o 
  -6   6   7      221.16      228.39     15.65 o 
  -5   6   7      360.88      331.09     20.41 o 
  -4   6   7       75.85       78.77      6.43 o 
  -3   6   7      238.31      229.66      6.75 o 
  -2   6   7        0.45       11.07      4.84 o 
  -1   6   7      766.15      813.39     10.92 o 
   0   6   7      294.35      278.37      7.81 o 
   1   6   7      642.91      619.20     13.34 o 
   2   6   7     1089.33     1146.48     50.20 o 
   3   6   7      235.75      242.89     13.14 o 
   4   6   7      631.65      592.57     14.65 o 
  -6   7   7     1118.37     1135.19     36.80 o 
  -5   7   7     1740.51     1833.05     35.33 o 
  -4   7   7     1046.31     1104.52     13.46 o 
  -3   7   7       35.05       43.60      7.10 o 
  -2   7   7     2317.14     2395.40     41.09 o 
  -1   7   7      806.42      818.68     15.89 o 
   0   7   7      431.24      436.96     11.49 o 
   1   7   7      621.93      624.71     15.22 o 
   2   7   7      462.27      455.27     15.55 o 
   3   7   7      228.54      228.76     20.05 o 
  -4   8   7        9.17       18.57      3.02 o 
  -3   8   7     1029.94     1051.76     31.95 o 
  -2   8   7      420.77      398.30     13.32 o 
  -1   8   7      146.89      151.60     20.36 o 
   0   8   7      644.81      625.77     13.87 o 
   1   8   7     2783.27     2934.40     81.11 o 
  -1  -8   8       72.19       89.63     12.56 o 
   0  -8   8      872.53      847.09     27.41 o 
   1  -8   8     1326.44     1341.01     31.56 o 
   2  -8   8        6.41        9.48      3.15 o 
   3  -8   8       60.09       64.90      7.05 o 
   4  -8   8       52.08       57.28      7.39 o 
  -3  -7   8     1393.15     1314.91     34.67 o 
  -2  -7   8      503.04      499.15     23.26 o 
  -1  -7   8      365.50      334.25     11.63 o 
   0  -7   8     1634.24     1686.20     36.83 o 
   1  -7   8      233.27      280.25     27.82 o 
   2  -7   8     1834.84     1821.90     46.42 o 
   3  -7   8     2529.04     2581.10     66.98 o 
   4  -7   8     1166.49     1145.98     20.20 o 
   5  -7   8       45.70       57.35      9.12 o 
   6  -7   8      449.01      469.32     33.40 o 
  -4  -6   8      408.44      387.19     41.53 o 
  -3  -6   8      150.05      168.01     10.71 o 
  -2  -6   8       25.11       20.99      3.87 o 
  -1  -6   8      419.11      436.56     17.48 o 
   0  -6   8       21.14       23.91      2.58 o 
   1  -6   8      205.79      205.35     12.58 o 
   2  -6   8       56.63       58.91      5.87 o 
   3  -6   8     3068.32     3137.85     49.61 o 
   4  -6   8     1234.14     1255.37     35.58 o 
   5  -6   8     2514.06     2499.17     36.98 o 
   6  -6   8     1801.31     1741.99     38.96 o 
   7  -6   8      915.35      914.40     31.11 o 
  -5  -5   8     1301.71     1227.92     27.01 o 
  -3  -5   8     3615.26     3652.69     69.92 o 
  -2  -5   8      805.65      791.37     13.76 o 
  -1  -5   8     1584.98     1539.90     24.44 o 
   0  -5   8       17.85       30.79      2.86 o 
   1  -5   8      860.78      893.03     16.58 o 
   2  -5   8      154.23      164.76     16.55 o 
   3  -5   8     1552.91     1558.42     55.61 o 
   4  -5   8      437.46      392.24     21.42 o 
   5  -5   8      767.79      722.13     22.22 o 
   6  -5   8     1472.22     1492.78     27.37 o 
   7  -5   8      532.80      504.15     26.46 o 
  -6  -4   8       14.38       14.60      1.79 o 
  -5  -4   8      144.35      129.89      8.08 o 
  -4  -4   8     3483.35     3516.48     54.85 o 
  -3  -4   8      288.34      290.17      9.17 o 
  -2  -4   8     7166.29     7917.13    427.92 o 
  -1  -4   8     3323.65     3277.40     32.29 o 
   0  -4   8     3355.01     3511.62     23.77 o 
   1  -4   8       72.22       95.69      7.94 o 
   3  -4   8      328.17      311.39      6.93 o 
   4  -4   8     1150.52     1054.12     17.34 o 
   5  -4   8     1608.95     1507.20     16.12 o 
   6  -4   8      161.02      152.30      7.54 o 
   7  -4   8      743.12      713.72     45.58 o 
  -7  -3   8        3.48        5.80      2.15 o 
  -6  -3   8       97.85       82.09      7.28 o 
  -5  -3   8      506.12      432.06     14.58 o 
  -4  -3   8      928.09      834.85     15.56 o 
  -3  -3   8      429.87      424.03     12.88 o 
  -2  -3   8      120.48      122.27     11.22 o 
  -1  -3   8     3577.32     3630.63     96.81 o 
   0  -3   8     2433.67     2563.56     26.24 o 
   1  -3   8     4699.74     4595.65     62.74 o 
   2  -3   8     2645.34     2475.96     24.51 o 
   3  -3   8     1400.19     1376.74     10.36 o 
   4  -3   8     1407.04     1357.80     13.52 o 
   5  -3   8     3151.51     3216.50     35.63 o 
   6  -3   8      426.26      430.11      9.72 o 
   7  -3   8      941.86      926.20     40.11 o 
  -7  -2   8     1527.12     1431.79     42.40 o 
  -6  -2   8      174.10      167.50     15.31 o 
  -5  -2   8      230.93      233.42     15.85 o 
  -4  -2   8        3.16        3.92      2.31 o 
  -3  -2   8     1011.66     1065.41     25.65 o 
  -2  -2   8      580.37      634.32      8.41 o 
  -1  -2   8      740.02      633.15      9.43 o 
   0  -2   8      422.91      476.51      9.18 o 
   1  -2   8     3039.56     3198.04     86.50 o 
   2  -2   8     3566.59     3609.11     35.47 o 
   3  -2   8        7.41       13.45      1.30 o 
   4  -2   8     2236.17     2167.53     20.86 o 
   5  -2   8      134.76      137.08      7.59 o 
   6  -2   8      777.61      784.46     23.67 o 
   7  -2   8     1865.17     1675.93     24.13 o 
   8  -2   8     1292.24     1307.16     40.70 o 
  -7  -1   8      586.01      525.71     39.73 o 
  -6  -1   8      811.07      757.59     27.71 o 
  -5  -1   8     1111.38      992.01     18.93 o 
  -4  -1   8      836.69      899.50     23.63 o 
  -3  -1   8      121.87      108.43      4.69 o 
  -2  -1   8     6905.05     6489.86     87.51 o 
  -1  -1   8     2004.59     1219.06     18.82 o 
   0  -1   8     3225.25     3246.40     28.55 o 
   1  -1   8     4004.42     3944.50     32.65 o 
   2  -1   8     1841.29     1796.70     18.23 o 
   3  -1   8      849.70      803.29     16.96 o 
   4  -1   8       15.31       16.87      3.40 o 
   5  -1   8       27.07       36.58      2.71 o 
   6  -1   8      392.59      353.39     10.29 o 
   7  -1   8       36.69       38.66      5.10 o 
   8  -1   8      253.42      249.77     18.07 o 
  -8   0   8      445.65      513.90     36.73 o 
  -7   0   8        6.92       10.41      2.56 o 
  -6   0   8      617.06      582.67     12.02 o 
  -5   0   8     1825.57     1837.97     41.36 o 
  -4   0   8      192.53      174.28      8.32 o 
  -3   0   8     4679.03     4663.79     63.63 o 
  -2   0   8       54.77      103.26      6.55 o 
  -1   0   8     1202.39     1230.69     14.04 o 
   1   0   8     5263.39     5102.40     42.27 o 
   2   0   8     6330.39     6328.77     84.53 o 
   3   0   8     2498.31     2529.77     24.64 o 
   4   0   8     3273.23     3265.62     29.63 o 
   5   0   8       38.78       39.22     10.24 o 
   6   0   8      639.58      619.34     19.77 o 
   7   0   8      218.17      208.19     17.07 o 
  -8   1   8      505.22      484.76     28.96 o 
  -7   1   8      561.52      527.28     18.89 o 
  -6   1   8      441.02      395.03     19.14 o 
  -5   1   8      991.65      892.22     25.26 o 
  -4   1   8        2.93       11.72      2.13 o 
  -3   1   8        9.07       27.98      2.99 o 
  -2   1   8      208.34      234.79      4.87 o 
  -1   1   8       49.14       45.34      5.52 o 
   0   1   8      457.34      543.02      8.31 o 
   1   1   8     4837.44     4965.76     39.66 o 
   2   1   8     2956.33     2966.40     41.07 o 
   3   1   8    10557.18    10704.53    237.73 o 
   4   1   8     3893.06     4022.16     54.35 o 
   5   1   8      549.26      599.16     21.25 o 
   6   1   8      782.80      823.19     21.84 o 
   7   1   8     1209.29     1223.15     46.67 o 
  -8   2   8      402.84      426.53     32.77 o 
  -7   2   8      482.42      434.74     16.01 o 
  -6   2   8     3180.61     3148.54    128.88 o 
  -5   2   8     3607.66     3646.61     77.57 o 
  -4   2   8     1392.91     1320.43     15.49 o 
  -3   2   8     2908.66     2751.98     52.45 o 
  -2   2   8     1774.38     1705.93     14.95 o 
  -1   2   8      513.23      499.48      7.94 o 
   0   2   8       17.20       17.69      5.15 o 
   1   2   8     1205.69     1149.50     14.54 o 
   2   2   8      211.92      196.08      6.10 o 
   3   2   8        0.93        9.50      1.39 o 
   4   2   8       24.56       35.74      4.13 o 
   5   2   8     1754.42     1857.77     29.05 o 
   6   2   8     2317.57     2416.91     35.87 o 
   7   2   8       25.54       29.05      5.10 o 
  -8   3   8       26.55       32.99      5.03 o 
  -7   3   8      344.02      429.23     29.55 o 
  -6   3   8      549.60      609.93     23.67 o 
  -5   3   8        2.25        1.14      2.15 o 
  -4   3   8     6745.24     6605.86     97.51 o 
  -3   3   8     4653.15     4547.80     93.11 o 
  -2   3   8     2577.03     2518.95     28.42 o 
  -1   3   8     1042.01      969.36     12.63 o 
   0   3   8     2978.39     2907.28     28.04 o 
   1   3   8       32.71       41.41      4.44 o 
   2   3   8     3333.00     3292.23     45.01 o 
   3   3   8     1547.00     1501.89     23.12 o 
   4   3   8      187.94      215.15     18.93 o 
   5   3   8       54.94       75.22      7.12 o 
   6   3   8      217.40      238.84     12.75 o 
  -8   4   8       17.20       24.33      4.60 o 
  -7   4   8      147.07      156.98     17.30 o 
  -6   4   8      382.59      347.02      7.99 o 
  -5   4   8      271.12      265.14     10.59 o 
  -4   4   8       67.29       60.58      5.77 o 
  -3   4   8      892.45      823.52      9.34 o 
  -2   4   8     1058.46     1067.54     16.87 o 
  -1   4   8     4002.91     3898.12     32.06 o 
   0   4   8      480.79      475.49      8.78 o 
   1   4   8     1472.47     1577.63     21.81 o 
   3   4   8     1449.86     1447.75     25.42 o 
   4   4   8      465.53      485.39     11.53 o 
   5   4   8     1993.98     2071.45     29.20 o 
   6   4   8      589.59      579.43     14.96 o 
  -7   5   8      407.71      414.76     23.24 o 
  -6   5   8       39.04       53.74      6.53 o 
  -5   5   8      550.04      500.17     18.81 o 
  -4   5   8      208.70      231.03      6.07 o 
  -3   5   8     1228.99     1254.05     31.28 o 
  -2   5   8       52.76       78.66      5.12 o 
  -1   5   8       57.81       63.45      6.01 o 
   0   5   8     1261.81     1236.16     19.73 o 
   1   5   8       59.16       74.62     13.82 o 
   2   5   8     1456.46     1384.21     16.85 o 
   3   5   8       95.05       83.15     15.41 o 
   4   5   8      362.14      359.08     28.72 o 
   5   5   8      381.90      380.54     33.79 o 
  -7   6   8     1437.76     1540.67     51.29 o 
  -6   6   8      394.63      400.45     26.46 o 
  -5   6   8      178.57      183.51     12.63 o 
  -4   6   8     2818.64     2882.27    145.70 o 
  -3   6   8       18.58       22.15      5.83 o 
  -2   6   8     3669.92     3716.17     34.85 o 
  -1   6   8      665.60      722.31     12.09 o 
   0   6   8      296.70      291.71     14.60 o 
   1   6   8      120.38      132.17     17.80 o 
   2   6   8      491.91      546.48     51.37 o 
   3   6   8       12.49       20.16      4.63 o 
   4   6   8        0.77       12.57      2.09 o 
  -6   7   8      147.31      146.10     15.71 o 
  -5   7   8     2570.27     2736.90    256.89 o 
  -4   7   8       58.14       49.21      8.16 o 
  -3   7   8      897.91      876.26     14.01 o 
  -2   7   8      873.29      904.63     21.60 o 
  -1   7   8     1133.21     1158.85     52.23 o 
   0   7   8     1764.25     1865.12     28.34 o 
   1   7   8     2043.45     2138.77     29.93 o 
   2   7   8      925.18      941.01     19.62 o 
  -2   8   8      101.61       96.81      9.49 o 
  -1   8   8      296.17      300.54     14.38 o 
   0   8   8      215.91      221.20     14.49 o 
  -1  -8   9        1.03        9.43      2.47 o 
   0  -8   9     2333.07     2259.56     66.46 o 
   1  -8   9     1222.08     1249.93     37.60 o 
   2  -8   9      889.55      866.62     28.10 o 
   3  -8   9      354.95      367.55     24.17 o 
   4  -8   9      774.40      718.55     24.83 o 
  -3  -7   9      248.30      262.44     18.51 o 
  -2  -7   9        1.23        3.75      1.56 o 
  -1  -7   9       70.26       85.60      7.04 o 
   0  -7   9       41.13       49.77      5.67 o 
   1  -7   9      232.49      260.72     26.28 o 
   2  -7   9      490.31      464.42     30.84 o 
   3  -7   9     2909.85     3027.74     44.49 o 
   4  -7   9      563.08      524.46     35.15 o 
   5  -7   9      811.51      745.05     26.67 o 
   6  -7   9      197.10      192.70     19.86 o 
  -4  -6   9      918.45      883.67     92.09 o 
  -3  -6   9     1245.81     1223.34     26.15 o 
  -2  -6   9       24.17       28.28      2.50 o 
  -1  -6   9      159.76      179.17     14.11 o 
   0  -6   9        2.40       10.41      1.55 o 
   1  -6   9      238.55      307.01     26.67 o 
   2  -6   9      336.76      312.76     33.85 o 
   3  -6   9      150.69      164.13     21.97 o 
   4  -6   9      932.96      963.17     25.80 o 
  -5  -5   9      344.93      343.85     45.34 o 
  -4  -5   9     5134.71     5135.08     71.51 o 
  -3  -5   9     2132.72     2275.40     79.72 o 
  -2  -5   9     1944.17     1964.80     48.04 o 
  -1  -5   9      319.08      317.96      9.69 o 
   0  -5   9     1877.79     1975.65     36.04 o 
   1  -5   9        4.61        6.53      1.68 o 
   2  -5   9     3142.31     3228.96     48.69 o 
   3  -5   9     1806.94     1793.78     21.49 o 
   4  -5   9        1.87       13.27      6.78 o 
   5  -5   9       87.47       92.04     11.29 o 
   6  -5   9       32.24       34.97      3.97 o 
   7  -5   9      332.18      324.87     19.66 o 
  -6  -4   9      297.29      279.67     13.89 o 
  -5  -4   9      138.82      122.60      9.16 o 
  -4  -4   9      156.49      178.96     10.92 o 
  -3  -4   9      644.78      590.45     15.83 o 
  -2  -4   9      869.51      882.17     15.24 o 
  -1  -4   9     7165.60     7723.01     69.92 o 
   0  -4   9     1077.18     1151.70     42.41 o 
   1  -4   9      813.17      792.04     22.45 o 
   2  -4   9     2315.25     2271.71     23.17 o 
   3  -4   9      602.66      650.42     12.13 o 
   4  -4   9     1778.20     1736.20     26.95 o 
   5  -4   9     3322.17     3278.90     52.82 o 
   6  -4   9      877.26      838.90     25.12 o 
   7  -4   9       36.40       33.06      4.63 o 
  -6  -3   9      251.71      229.82     21.93 o 
  -5  -3   9      543.30      541.72     28.82 o 
  -4  -3   9     1538.08     1557.79     32.00 o 
  -3  -3   9     1166.27     1160.14     14.38 o 
  -2  -3   9       28.00       25.33      4.44 o 
  -1  -3   9      122.29      147.28      9.07 o 
   0  -3   9      149.70      147.66     16.09 o 
   1  -3   9      700.22      618.38      8.40 o 
   2  -3   9       85.80      125.68      6.30 o 
   3  -3   9      144.86      146.07     12.23 o 
   4  -3   9      812.29      819.46     10.97 o 
   5  -3   9     1960.83     2016.57     22.87 o 
   6  -3   9     1025.53     1015.46     23.16 o 
   7  -3   9     2116.28     2200.14     29.53 o 
  -7  -2   9      595.66      554.78     53.31 o 
  -6  -2   9      403.22      392.79     29.14 o 
  -5  -2   9     2188.61     2111.17     35.33 o 
  -4  -2   9      879.75      873.83     22.58 o 
  -3  -2   9     2534.80     2484.57     26.94 o 
  -2  -2   9     5005.23     5448.55     44.76 o 
  -1  -2   9     6487.37     6566.91     88.12 o 
   0  -2   9     1075.39     1195.96     15.35 o 
   1  -2   9     1362.88     1437.39     16.95 o 
   2  -2   9       10.02        7.37      1.45 o 
   3  -2   9      149.46      150.86      5.65 o 
   4  -2   9        1.78        7.24      0.93 o 
   5  -2   9      859.86      818.30     17.65 o 
   6  -2   9      702.45      682.11     23.15 o 
   7  -2   9      204.75      212.76      9.92 o 
  -7  -1   9       52.94       40.27      5.22 o 
  -6  -1   9     1814.84     1604.75     46.39 o 
  -5  -1   9      440.03      404.56     19.77 o 
  -4  -1   9      439.26      430.25     15.51 o 
  -3  -1   9       96.84       93.99      8.37 o 
  -2  -1   9     5224.25     5102.15     69.89 o 
  -1  -1   9     1929.57     1998.81     27.73 o 
   0  -1   9     6866.31     7141.71     56.17 o 
   1  -1   9     8251.02     7758.65     60.34 o 
   2  -1   9     5042.36     4898.07     82.99 o 
   3  -1   9      169.67      171.68      7.31 o 
   4  -1   9     4012.41     3949.99     43.39 o 
   5  -1   9        2.31        7.52      1.50 o 
   6  -1   9      303.85      303.02     14.02 o 
   7  -1   9      292.02      278.30     18.57 o 
  -8   0   9     2194.48     2029.99     64.29 o 
  -7   0   9      210.11      203.74     17.30 o 
  -6   0   9      156.84      153.65     17.19 o 
  -5   0   9        2.11       10.52      2.13 o 
  -4   0   9       31.10       36.92      4.10 o 
  -3   0   9      299.79      267.44     11.09 o 
  -2   0   9       13.17       15.33      1.95 o 
  -1   0   9       54.89       51.72     15.16 o 
   0   0   9     2818.73     2614.25     81.02 o 
   1   0   9    16179.38    22675.62    227.96 o 
   2   0   9     1236.49     1260.95     15.71 o 
   3   0   9     8064.27     8119.49    237.36 o 
   4   0   9      264.07      253.76      4.97 o 
   5   0   9      802.47      830.57     37.21 o 
   6   0   9      556.86      576.17     16.49 o 
   7   0   9     1852.22     1961.13     38.44 o 
  -8   1   9      714.93      680.09     24.04 o 
  -7   1   9     1255.52     1206.71     22.34 o 
  -6   1   9     2745.91     2670.31     37.94 o 
  -5   1   9     2188.59     2059.58     46.39 o 
  -4   1   9      225.71      174.42      6.51 o 
  -3   1   9      772.61      670.43     10.05 o 
  -2   1   9       19.23       41.93      3.15 o 
  -1   1   9     1377.23     1301.33     20.93 o 
   0   1   9      533.78      555.24      6.42 o 
   1   1   9     2764.44     2757.40     38.66 o 
   2   1   9     1827.70     1849.36     42.81 o 
   3   1   9      708.45      735.67     12.51 o 
   4   1   9     3347.74     3450.51     74.92 o 
   5   1   9      945.15      982.31     17.23 o 
   6   1   9     1091.67     1193.08     31.77 o 
   7   1   9       23.24       35.26      3.95 o 
  -8   2   9       34.65       48.87      8.82 o 
  -7   2   9      229.39      239.50     23.81 o 
  -6   2   9     2764.56     2746.20     42.81 o 
  -5   2   9      795.23      797.00     19.50 o 
  -4   2   9     4768.57     4616.85     62.90 o 
  -3   2   9     1446.87     1481.15     26.29 o 
  -2   2   9     3319.34     3219.76     36.60 o 
  -1   2   9      457.85      385.24      6.78 o 
   0   2   9     8046.18     7848.76    104.97 o 
   1   2   9     2479.25     2529.51     37.71 o 
   2   2   9     1320.10     1237.57     13.95 o 
   3   2   9      429.80      423.78      9.49 o 
   4   2   9       16.72       25.71      3.58 o 
   5   2   9      346.53      351.97     12.45 o 
   6   2   9        3.86        7.87      2.88 o 
   7   2   9       34.20       36.55      3.58 o 
  -8   3   9      283.91      274.06     17.28 o 
  -7   3   9      139.78      171.79     19.98 o 
  -6   3   9      826.60      762.45     16.18 o 
  -5   3   9       17.76       36.05      4.60 o 
  -4   3   9      496.53      479.63     16.60 o 
  -3   3   9     2080.84     2051.04     14.01 o 
  -2   3   9     1182.15     1161.22      6.66 o 
  -1   3   9     1787.28     1703.33     18.14 o 
   0   3   9     1800.39     1795.48     12.04 o 
   1   3   9      998.43      919.79     22.68 o 
   2   3   9     3805.74     3704.90     52.15 o 
   3   3   9     5154.66     5307.82    154.17 o 
   4   3   9     1084.60     1140.04     20.25 o 
   5   3   9     1022.23     1062.10     29.43 o 
   6   3   9      428.88      400.26     13.86 o 
  -7   4   9     1051.03     1072.40     16.78 o 
  -6   4   9     1031.56      999.44     43.45 o 
  -5   4   9      832.74      791.65     19.50 o 
  -4   4   9     1471.08     1391.44     25.77 o 
  -3   4   9     1459.86     1423.86     14.41 o 
  -2   4   9        0.79        1.37      1.38 o 
  -1   4   9       66.03       96.33      8.96 o 
   0   4   9      752.32      703.54     11.37 o 
   1   4   9       91.06      103.40      8.67 o 
   2   4   9      618.64      595.76     20.59 o 
   3   4   9       78.48       99.70     11.09 o 
   4   4   9     1115.18     1183.44     37.60 o 
   5   4   9     2687.34     2902.53     39.65 o 
  -7   5   9      404.68      442.99     35.65 o 
  -6   5   9      152.79      145.31     30.12 o 
  -5   5   9      771.68      743.92     24.51 o 
  -4   5   9     4759.95     4949.08     45.24 o 
  -3   5   9     2054.40     2223.67     24.92 o 
  -2   5   9     2208.53     2218.29     47.07 o 
  -1   5   9      575.59      528.84     17.89 o 
   0   5   9      874.63      763.10     18.91 o 
   1   5   9       79.04       67.03      3.72 o 
   2   5   9      208.51      194.83     28.06 o 
   3   5   9      240.66      188.82     46.42 o 
   4   5   9      284.29      333.67     31.79 o 
   5   5   9        1.83        4.06      1.88 o 
  -6   6   9       58.50       64.29      6.85 o 
  -5   6   9      324.08      301.50     11.56 o 
  -4   6   9      212.63      227.12     22.69 o 
  -3   6   9      402.61      375.28     12.11 o 
  -2   6   9     2772.16     2745.09     36.44 o 
  -1   6   9     4597.46     4845.56     63.63 o 
   0   6   9     1769.02     1825.37     47.17 o 
   1   6   9      264.40      253.41     12.39 o 
   2   6   9      682.09      742.36     40.45 o 
   3   6   9       14.23       12.77      5.96 o 
   4   6   9      575.74      623.89     18.17 o 
  -5   7   9       15.80       36.53      4.06 o 
  -4   7   9       38.22       37.17      6.03 o 
  -3   7   9      141.30      144.60     12.43 o 
  -2   7   9      152.94      131.22     13.02 o 
  -1   7   9      523.98      533.81     18.07 o 
   0   7   9      495.64      486.98     17.55 o 
   1   7   9     1786.88     1852.10     25.49 o 
   2   7   9      448.22      420.10     19.23 o 
  -2   8   9      207.03      208.16     14.81 o 
  -1   8   9      297.72      275.12     17.89 o 
   0   8   9      154.86      152.70     13.20 o 
   0  -8  10      731.20      723.74     27.19 o 
   1  -8  10      996.45      945.66     29.61 o 
   2  -8  10     1312.02     1253.87     45.19 o 
   3  -8  10     1639.22     1630.74     54.74 o 
   4  -8  10      262.27      269.59     23.95 o 
  -3  -7  10      757.79      716.76     17.52 o 
  -2  -7  10      386.56      359.53     14.75 o 
  -1  -7  10       17.45       26.11      5.79 o 
   0  -7  10      556.00      561.47     19.98 o 
   1  -7  10      199.07      230.27     21.04 o 
   2  -7  10       49.59       47.98      4.70 o 
   3  -7  10      289.18      331.65     21.72 o 
   4  -7  10      245.28      267.50     22.58 o 
   5  -7  10      461.38      441.72     27.78 o 
  -4  -6  10      599.58      570.94     45.78 o 
  -3  -6  10     1863.45     1877.78     27.23 o 
  -2  -6  10       32.62       20.25      2.29 o 
  -1  -6  10      546.12      588.42     17.90 o 
   0  -6  10     3109.69     3152.22    114.19 o 
   1  -6  10     1407.20     1489.70     25.74 o 
   2  -6  10       77.30       99.57      8.22 o 
   3  -6  10     2017.27     1930.66     49.68 o 
   4  -6  10        0.83        8.30      2.95 o 
   5  -6  10       12.03       18.73      2.86 o 
   6  -6  10       56.59       63.76      6.55 o 
  -5  -5  10      233.84      242.40     26.75 o 
  -4  -5  10     1196.56     1171.41     32.61 o 
  -3  -5  10      216.46      213.76     26.20 o 
  -2  -5  10      666.70      702.79     13.06 o 
  -1  -5  10     1980.98     2055.01     58.98 o 
   0  -5  10      194.89      269.58     23.16 o 
   1  -5  10      117.36      135.42     12.95 o 
   2  -5  10     3970.27     4128.37    119.47 o 
   3  -5  10     1980.55     1967.55     23.12 o 
   4  -5  10     1247.91     1221.71     12.83 o 
   5  -5  10      740.34      792.08     31.45 o 
   6  -5  10     1094.93     1085.64     23.42 o 
   7  -5  10       11.06        3.13      2.20 o 
  -6  -4  10      601.46      550.92     16.36 o 
  -5  -4  10      398.58      371.71     14.20 o 
  -4  -4  10      919.64      912.44     19.66 o 
  -3  -4  10       19.44       28.51      3.51 o 
  -2  -4  10       69.67       75.81      5.25 o 
  -1  -4  10      104.15      139.81     13.32 o 
   0  -4  10       20.31       32.16      4.59 o 
   1  -4  10      634.53      655.42     20.79 o 
   2  -4  10       29.83       43.32      4.98 o 
   3  -4  10      934.17      935.34     15.39 o 
   4  -4  10      460.58      451.53     11.02 o 
   5  -4  10     3810.97     3761.01     36.53 o 
   6  -4  10      985.39      949.33     18.61 o 
   7  -4  10     1215.57     1173.69     35.49 o 
  -6  -3  10      151.37      124.06     14.97 o 
  -5  -3  10     2480.31     2413.57     63.15 o 
  -4  -3  10     2236.11     2215.46     37.41 o 
  -3  -3  10     4467.19     4688.05     97.91 o 
  -2  -3  10      349.25      438.34     11.90 o 
  -1  -3  10     2791.38     2968.81     26.73 o 
   0  -3  10       38.65       49.62      5.33 o 
   1  -3  10      297.30      280.49      8.04 o 
   2  -3  10      722.85      799.55     15.11 o 
   3  -3  10     1175.89     1156.09     12.52 o 
   4  -3  10      298.02      270.26     19.55 o 
   5  -3  10       13.60       18.94      1.38 o 
   6  -3  10      619.59      597.08     29.31 o 
   7  -3  10     1044.13      980.78     34.47 o 
  -7  -2  10        3.63        1.45      1.50 o 
  -6  -2  10      952.48      860.77     16.35 o 
  -5  -2  10      439.95      383.90     21.81 o 
  -4  -2  10     2205.93     2058.81     44.56 o 
  -3  -2  10       48.91       69.93      7.26 o 
  -2  -2  10    13491.27    13976.38    290.00 o 
  -1  -2  10     6680.22     6911.47     92.36 o 
   1  -2  10     5764.23     6049.36    107.17 o 
   2  -2  10     2666.01     2655.38     39.99 o 
   3  -2  10       90.32       97.06      4.62 o 
   4  -2  10     4509.08     4496.98     41.15 o 
   5  -2  10     1934.18     1920.24     37.80 o 
   6  -2  10       51.97       57.68      3.95 o 
   7  -2  10        3.39        5.33      2.18 o 
  -7  -1  10       14.94       16.33      2.20 o 
  -6  -1  10       69.05       79.39      8.80 o 
  -5  -1  10       58.81       56.21      7.03 o 
  -4  -1  10      814.41      779.95     20.16 o 
  -3  -1  10     1378.65     1518.45     16.85 o 
  -2  -1  10      689.62      760.13     10.48 o 
  -1  -1  10      629.21      585.87      8.93 o 
   0  -1  10     4129.82     4275.85     60.73 o 
   1  -1  10     6026.81     6247.71     84.87 o 
   2  -1  10       17.25       31.61      6.51 o 
   3  -1  10     2545.03     2665.67     39.21 o 
   4  -1  10      912.78      928.32     10.92 o 
   5  -1  10     1626.36     1666.82     56.59 o 
   6  -1  10     1131.53     1125.40     70.61 o 
   7  -1  10     2049.65     2267.59     43.06 o 
  -7   0  10     2119.70     1982.42     43.04 o 
  -6   0  10      878.60      721.65     28.23 o 
  -5   0  10      728.28      734.46     31.90 o 
  -4   0  10       34.09       42.24      4.76 o 
  -3   0  10     1377.56     1349.90     15.65 o 
  -2   0  10      507.45      503.81     10.27 o 
  -1   0  10     2403.82     2479.67     26.56 o 
   0   0  10       31.32       51.39     20.63 o 
   1   0  10      124.40      169.36     17.35 o 
   2   0  10      483.23      471.90     12.22 o 
   3   0  10      475.51      469.08      9.98 o 
   4   0  10      711.74      671.34     11.09 o 
   5   0  10       12.92       18.41      5.95 o 
   6   0  10      276.31      304.51     21.11 o 
   7   0  10     1029.01     1060.99     30.16 o 
  -8   1  10      338.70      354.69     35.10 o 
  -7   1  10      292.14      239.57     20.00 o 
  -6   1  10     2883.17     2767.38     74.76 o 
  -5   1  10     1364.16     1295.41     29.39 o 
  -4   1  10      841.88      865.69     14.94 o 
  -3   1  10      909.62      789.50     19.48 o 
  -2   1  10     2143.05     2086.84     22.38 o 
  -1   1  10      284.77      244.72      6.10 o 
   0   1  10     4590.75     4349.10     47.28 o 
   1   1  10     6069.06     6077.52     81.95 o 
   2   1  10       13.76       26.78      3.88 o 
   3   1  10       43.50       62.95      6.51 o 
   4   1  10      525.25      469.32     10.60 o 
   5   1  10       59.20       51.95      6.39 o 
   6   1  10       15.98       20.36      2.56 o 
   7   1  10      248.32      221.00     23.79 o 
  -8   2  10      760.49      718.21     25.37 o 
  -7   2  10       45.63       61.66      7.80 o 
  -6   2  10      213.37      223.85     21.18 o 
  -5   2  10       42.08       65.51      6.71 o 
  -4   2  10     2290.02     2158.73     21.45 o 
  -3   2  10     1247.79     1223.93     66.54 o 
  -2   2  10        4.85        6.34      4.14 o 
  -1   2  10      729.99      655.98     10.02 o 
   0   2  10     6476.60     6466.25     87.14 o 
   1   2  10      474.41      456.53     12.02 o 
   2   2  10     3751.53     3706.85     34.76 o 
   4   2  10      278.62      294.58     11.32 o 
   5   2  10       57.07       60.66      6.39 o 
   6   2  10      858.66      866.64     20.52 o 
  -8   3  10      165.28      184.49     20.20 o 
  -7   3  10      969.77      965.38     15.57 o 
  -6   3  10     1963.92     1888.36     37.78 o 
  -5   3  10      222.77      220.64      6.75 o 
  -4   3  10      258.48      213.57     18.78 o 
  -3   3  10       84.36       71.75      9.57 o 
  -2   3  10      249.26      247.26     10.15 o 
  -1   3  10     1219.64     1209.25     13.15 o 
   0   3  10      141.93      126.86      3.05 o 
   1   3  10      424.03      408.27     14.38 o 
   2   3  10     1322.18     1265.87     19.82 o 
   3   3  10     3869.84     3996.76     66.28 o 
   4   3  10      916.48      917.18     26.83 o 
   5   3  10     2672.38     2897.49     43.27 o 
   6   3  10      138.06      161.18     16.51 o 
  -7   4  10     1241.60     1210.69     42.78 o 
  -6   4  10     1165.70     1123.96     28.54 o 
  -5   4  10     3259.58     3306.54    151.53 o 
  -4   4  10     1312.11     1273.13     70.10 o 
  -3   4  10     3762.96     3869.82     56.86 o 
  -2   4  10       35.14       46.26      4.83 o 
  -1   4  10     1372.51     1397.50     20.75 o 
   0   4  10      300.68      312.10     11.70 o 
   1   4  10      341.16      344.70     19.29 o 
   2   4  10      423.84      404.81     15.96 o 
   3   4  10      394.47      427.57     19.46 o 
   4   4  10     1119.73     1215.41     31.75 o 
   5   4  10      580.55      617.49     17.26 o 
  -7   5  10      134.42      135.58     17.14 o 
  -6   5  10      137.26      129.45     10.12 o 
  -5   5  10       61.98       69.70      5.42 o 
  -4   5  10     4341.41     4578.47     42.14 o 
  -3   5  10     1466.79     1552.09     30.12 o 
  -2   5  10     4496.59     4657.64    193.26 o 
  -1   5  10     3334.83     3314.93     53.27 o 
   0   5  10      495.32      481.91     21.13 o 
   1   5  10       11.95       15.78      1.91 o 
   2   5  10     2862.71     2998.66    107.52 o 
   3   5  10      267.52      288.62     13.51 o 
   4   5  10      265.45      267.35     17.78 o 
  -6   6  10       61.63       54.90      6.35 o 
  -5   6  10       27.06       28.05      8.21 o 
  -4   6  10      431.98      408.26     16.96 o 
  -3   6  10      195.28      202.29     16.53 o 
  -2   6  10      722.32      663.51     19.61 o 
  -1   6  10     1068.20     1049.52     32.54 o 
   0   6  10      836.76      822.81     24.65 o 
   1   6  10     2075.06     2089.39     36.75 o 
   2   6  10      137.86      140.27     11.33 o 
   3   6  10      409.52      430.48     14.70 o 
  -5   7  10     1352.48     1361.74     38.37 o 
  -3   7  10     1170.79     1230.09     24.47 o 
  -2   7  10      179.53      177.50     17.44 o 
  -1   7  10      177.49      209.84     16.87 o 
   0   7  10      283.63      326.94     29.61 o 
   1   7  10      136.49      125.84     12.11 o 
   2   7  10      128.89      135.30     11.91 o 
  -2   8  10     2455.75     2550.22     77.94 o 
  -1   8  10     1182.05     1203.17     38.19 o 
   0  -8  11      147.97      153.92     17.96 o 
   1  -8  11      126.99      136.12     11.81 o 
   2  -8  11      140.86      141.88     11.66 o 
   3  -8  11     1225.60     1187.23     40.57 o 
  -2  -7  11      478.27      438.04     18.43 o 
  -1  -7  11     1793.86     1866.84     27.56 o 
   0  -7  11     1680.04     1596.18     34.26 o 
   1  -7  11     2604.11     2606.86     42.58 o 
   2  -7  11        9.60       20.00      2.38 o 
   3  -7  11      305.54      316.19     25.96 o 
   4  -7  11       28.15       40.77      5.71 o 
   5  -7  11       18.11       18.73      3.67 o 
  -4  -6  11      819.20      803.68     52.47 o 
  -3  -6  11      301.73      314.01     19.47 o 
  -2  -6  11      257.56      257.38     28.91 o 
  -1  -6  11       44.39       63.23      7.00 o 
   0  -6  11     3566.35     3740.10    100.27 o 
   1  -6  11     1029.39     1067.23     61.88 o 
   2  -6  11     3563.24     3636.21     70.23 o 
   3  -6  11     2246.21     2176.17     42.01 o 
   6  -6  11     1668.62     1678.00     53.70 o 
  -5  -5  11      453.69      447.80     39.08 o 
  -4  -5  11      405.34      401.67     36.90 o 
  -3  -5  11       40.53       34.16      3.62 o 
  -2  -5  11      374.59      352.97     12.58 o 
  -1  -5  11      490.79      489.37     13.98 o 
   0  -5  11      442.29      424.64     13.35 o 
   1  -5  11      443.44      440.75     19.07 o 
   2  -5  11      618.75      611.90     28.17 o 
   3  -5  11     2725.57     2672.71     53.74 o 
   4  -5  11     1248.63     1157.83     22.98 o 
   5  -5  11     2021.96     2103.66     54.15 o 
   6  -5  11      513.55      491.61     31.88 o 
   7  -5  11      177.82      149.00     12.61 o 
  -6  -4  11      656.38      582.64     13.19 o 
  -5  -4  11     1453.25     1377.44     22.57 o 
  -4  -4  11     2407.07     2645.95    258.50 o 
  -3  -4  11     2813.92     2990.98     69.06 o 
  -2  -4  11        4.59        3.17      0.93 o 
  -1  -4  11     2568.06     2660.81     94.64 o 
   0  -4  11      579.37      618.02     11.28 o 
   1  -4  11       62.37       73.61      4.02 o 
   2  -4  11      638.36      618.35     12.21 o 
   3  -4  11       76.40       88.35     10.28 o 
   4  -4  11      335.41      348.31      9.73 o 
   5  -4  11      560.39      491.69     19.97 o 
   6  -4  11      340.83      311.30     10.97 o 
   7  -4  11      628.98      545.03     20.50 o 
  -6  -3  11       98.82       89.70     12.20 o 
  -5  -3  11      160.59      149.66     13.24 o 
  -4  -3  11     3372.08     3412.52     51.12 o 
  -3  -3  11     1149.33     1285.50     32.02 o 
  -2  -3  11     4168.63     4428.14     58.71 o 
  -1  -3  11     4783.34     4699.62     44.88 o 
   0  -3  11       10.62       12.61      1.28 o 
   1  -3  11      663.24      653.12     11.87 o 
   2  -3  11     3847.33     3869.43     28.42 o 
   3  -3  11     1438.70     1399.02     25.15 o 
   4  -3  11      397.72      379.58     10.00 o 
   5  -3  11      725.53      704.89     12.17 o 
   6  -3  11        5.31        9.01      1.07 o 
   7  -3  11      379.73      347.20     12.32 o 
  -7  -2  11      210.21      184.92     15.51 o 
  -6  -2  11      362.49      358.48     17.98 o 
  -5  -2  11      174.20      165.83     16.53 o 
  -4  -2  11       33.60       37.41      3.99 o 
  -3  -2  11       16.61        3.22      1.93 o 
  -2  -2  11     2292.99     2272.01     22.77 o 
  -1  -2  11     2046.21     2066.34     21.84 o 
   0  -2  11     1082.37      974.62     14.97 o 
   1  -2  11     1996.52     2013.89     33.88 o 
   2  -2  11     1100.77     1035.47     28.54 o 
   3  -2  11       15.83       32.46      8.50 o 
   4  -2  11     4127.39     4288.37     67.82 o 
   5  -2  11     3478.91     3437.86     33.00 o 
   6  -2  11     1358.72     1334.18     24.10 o 
   7  -2  11      179.65      190.66     10.43 o 
  -7  -1  11      664.08      610.09     37.87 o 
  -5  -1  11     1196.70     1136.39     20.66 o 
  -4  -1  11     1984.97     1864.82     41.04 o 
  -3  -1  11      989.70     1000.74     21.61 o 
  -2  -1  11     1061.42      979.07     23.08 o 
  -1  -1  11      118.36      134.22      6.89 o 
   0  -1  11        6.72       84.58      4.33 o 
   1  -1  11      707.50      676.71     13.65 o 
   2  -1  11      125.95      118.57      5.90 o 
   3  -1  11     1856.38     1786.18     22.93 o 
   4  -1  11       43.19       55.71      4.94 o 
   5  -1  11      834.00      800.02      8.98 o 
   6  -1  11      501.86      466.59     26.01 o 
   7  -1  11     3035.57     3143.61    295.58 o 
  -7   0  11      317.58      287.39     25.44 o 
  -6   0  11     1536.54     1446.34     38.62 o 
  -5   0  11     2461.32     2328.86     40.45 o 
  -4   0  11       28.23       43.02      4.26 o 
  -3   0  11     2480.74     2431.58     24.99 o 
  -1   0  11     5443.19     5482.82     52.29 o 
   1   0  11     4559.85     4446.06     62.06 o 
   2   0  11      179.77      159.70      5.78 o 
   3   0  11     1043.91     1003.28     16.83 o 
   4   0  11     1322.19     1313.15     20.48 o 
   5   0  11      417.74      405.59     32.36 o 
   6   0  11      271.88      265.89     14.60 o 
   7   0  11       69.00       77.46     11.16 o 
  -7   1  11       48.15       45.31      6.12 o 
  -6   1  11     1188.54     1025.05     35.51 o 
  -5   1  11       31.28       24.13      2.40 o 
  -4   1  11      169.05      166.67      8.48 o 
  -3   1  11     1409.92     1341.20     16.46 o 
  -2   1  11     1764.91     1869.72     28.65 o 
  -1   1  11       24.45       39.12      5.06 o 
   0   1  11    10439.06     9756.28    215.26 o 
   1   1  11     5253.87     5174.26     74.19 o 
   2   1  11     3195.63     3259.96     30.57 o 
   3   1  11     2735.23     2657.61     37.46 o 
   4   1  11     1916.65     1871.59     21.47 o 
   5   1  11       21.56       34.99      4.49 o 
   6   1  11     1485.03     1565.57     28.78 o 
   7   1  11      930.98      973.42     33.13 o 
  -7   2  11      534.52      462.95     30.59 o 
  -6   2  11      733.75      659.02     23.63 o 
  -5   2  11       90.49      100.02     10.75 o 
  -4   2  11       10.83       18.71      1.74 o 
  -3   2  11      646.17      606.77     19.39 o 
  -2   2  11     2549.76     2534.46     24.49 o 
  -1   2  11      420.85      387.16     10.66 o 
   0   2  11       32.83       27.96      3.83 o 
   1   2  11      876.47      848.32     20.77 o 
   2   2  11     1258.73     1279.97     20.68 o 
   3   2  11     4372.14     4436.87     92.56 o 
   4   2  11      304.39      320.88     19.25 o 
   5   2  11     1071.34     1092.72     29.75 o 
   6   2  11     1065.14     1113.69     34.01 o 
  -7   3  11     1757.16     1732.10     25.38 o 
  -6   3  11     1560.83     1472.19     27.27 o 
  -5   3  11     2287.26     2455.72    156.28 o 
  -4   3  11       32.89       39.07      3.65 o 
  -3   3  11     2572.70     2577.97     25.15 o 
  -2   3  11      123.00      143.74     13.67 o 
  -1   3  11     1116.34     1035.85     24.06 o 
   0   3  11      997.86      987.77     24.60 o 
   1   3  11      924.83      899.29     15.24 o 
   2   3  11      298.04      275.69     11.95 o 
   3   3  11        1.51        7.96      2.06 o 
   4   3  11      694.72      662.65     20.18 o 
   5   3  11      428.17      457.12     30.18 o 
   6   3  11      165.72      181.06     17.12 o 
  -7   4  11      247.05      220.41     11.97 o 
  -6   4  11      739.76      727.05     13.51 o 
  -5   4  11      274.11      280.29     20.26 o 
  -4   4  11     4097.27     4124.43     46.13 o 
  -3   4  11      853.57      832.53     19.20 o 
  -2   4  11      596.94      613.94     20.63 o 
  -1   4  11      215.18      234.42     10.70 o 
   0   4  11     1574.32     1577.43     23.81 o 
   1   4  11       64.53       85.70      5.04 o 
   2   4  11     3272.71     3112.84     50.36 o 
   3   4  11     1079.23     1101.54     63.58 o 
   4   4  11       95.21      117.01     12.20 o 
   5   4  11        1.23        5.80      2.06 o 
  -7   5  11        6.89       17.69      3.42 o 
  -6   5  11      442.36      402.03     32.02 o 
  -5   5  11      117.20      112.90      7.38 o 
  -4   5  11      119.78      122.16      8.21 o 
  -3   5  11      446.50      442.02     19.41 o 
  -2   5  11      197.79      230.59      8.98 o 
  -1   5  11     2166.44     2134.89     35.01 o 
   0   5  11        2.42        2.09      1.81 o 
   1   5  11      874.28      877.92     17.38 o 
   2   5  11     2049.69     2287.03    164.80 o 
   3   5  11      721.03      740.52     15.01 o 
   4   5  11     1126.09     1182.42     35.31 o 
  -6   6  11      102.73      102.29     13.56 o 
  -5   6  11      642.10      605.72     41.90 o 
  -4   6  11     1203.47     1256.32     17.91 o 
  -3   6  11      722.84      709.91     18.37 o 
  -2   6  11       32.07       27.46      4.13 o 
  -1   6  11        0.92        3.63      1.54 o 
   0   6  11        1.22        5.60      2.06 o 
   1   6  11      774.19      780.63     10.57 o 
   2   6  11      115.05      121.45     13.82 o 
   3   6  11      183.51      189.40     25.99 o 
  -5   7  11      951.22     1046.03     33.70 o 
  -4   7  11     1124.12      769.11     21.32 o 
  -3   7  11     1414.61     1471.60     28.28 o 
  -2   7  11     1434.16     1501.33     29.32 o 
  -1   7  11     2159.74     2247.90     42.86 o 
   0   7  11        1.41        5.35      2.31 o 
   1   7  11      434.24      429.48     14.31 o 
   2   7  11       90.73      102.00     17.87 o 
  -2   8  11     1786.59     1932.42     59.75 o 
   0  -8  12      280.66      297.03     35.31 o 
   2  -8  12       43.81       50.11      6.71 o 
  -2  -7  12      484.95      460.30     21.09 o 
  -1  -7  12       88.61      121.68     16.80 o 
   0  -7  12     2829.36     2957.97     57.10 o 
   1  -7  12     2209.52     2199.70     45.12 o 
   2  -7  12      705.19      651.60     30.45 o 
   3  -7  12      555.07      622.38     50.23 o 
   4  -7  12     1024.25     1106.05     51.70 o 
   5  -7  12       12.33       18.66      3.06 o 
  -3  -6  12       13.27        7.41      4.43 o 
  -2  -6  12      473.85      449.62     14.07 o 
  -1  -6  12      377.89      353.27     17.17 o 
   0  -6  12      182.28      248.41     25.85 o 
   1  -6  12     1093.39     1035.12     31.54 o 
   2  -6  12     2322.47     2400.75     82.85 o 
   3  -6  12     1600.51     1582.69     34.16 o 
   4  -6  12      721.39      679.29     24.01 o 
   5  -6  12      146.79      156.89     21.22 o 
   6  -6  12     1089.72     1041.81     35.31 o 
  -5  -5  12      454.83      429.55     20.71 o 
  -4  -5  12     1308.65     1263.96     26.30 o 
  -3  -5  12     1212.67     1203.88     22.47 o 
  -2  -5  12       56.69       79.82      6.59 o 
  -1  -5  12      541.37      527.52     17.99 o 
   0  -5  12     1286.51     1315.35     23.76 o 
   1  -5  12       78.69       97.05     11.84 o 
   2  -5  12       30.74       28.79      3.74 o 
   3  -5  12      608.78      538.09     56.68 o 
   4  -5  12      211.85      219.59     20.40 o 
   5  -5  12     1133.71     1074.94     20.52 o 
   6  -5  12       30.69       37.03      4.81 o 
  -5  -4  12      820.69      828.91     19.99 o 
  -4  -4  12     2697.35     2748.87     59.31 o 
  -3  -4  12     2693.72     2937.25     30.93 o 
  -2  -4  12       94.29      135.80     23.47 o 
  -1  -4  12     2331.33     2531.37     71.12 o 
   0  -4  12     2398.28     2452.60     54.72 o 
   1  -4  12     1102.66     1046.13     13.67 o 
   2  -4  12     1091.83     1054.77     17.16 o 
   3  -4  12     3731.48     3757.08     55.96 o 
   4  -4  12      135.09      116.57     12.82 o 
   5  -4  12       64.41       66.51      8.46 o 
   6  -4  12      227.90      191.57     10.36 o 
   7  -4  12        3.29        5.17      1.90 o 
  -6  -3  12      548.42      475.69     23.15 o 
  -5  -3  12       71.35       83.47      9.23 o 
  -4  -3  12      534.61      538.61     20.29 o 
  -3  -3  12      129.67      134.08     10.91 o 
  -2  -3  12     2454.64     2548.49     36.19 o 
  -1  -3  12     1572.98     1690.72     28.25 o 
   0  -3  12       98.08      130.91     10.41 o 
   1  -3  12       21.93       27.72      2.60 o 
   2  -3  12     5860.71     6093.60    170.76 o 
   3  -3  12      593.99      567.09     15.46 o 
   4  -3  12     3058.96     3203.21     36.43 o 
   5  -3  12     1382.60     1331.63     26.53 o 
   6  -3  12      549.78      526.72     12.53 o 
   7  -3  12       21.29       18.45      2.17 o 
  -7  -2  12      354.60      291.61     19.50 o 
  -6  -2  12      804.99      728.09     50.48 o 
  -5  -2  12      913.04      867.16     31.45 o 
  -4  -2  12     5546.43     5576.39    232.45 o 
  -3  -2  12       17.35       48.55      5.31 o 
  -2  -2  12      745.81      789.34     18.48 o 
  -1  -2  12        0.98        8.34      2.04 o 
   0  -2  12      114.41      156.87     15.24 o 
   1  -2  12      948.70      857.48     25.85 o 
   2  -2  12      148.84      125.24     17.21 o 
   3  -2  12      673.57      661.36     11.42 o 
   4  -2  12       11.65       20.47      1.90 o 
   5  -2  12     2220.95     2176.97     21.21 o 
   6  -2  12      729.74      668.27     18.39 o 
   7  -2  12     1272.00     1365.07     38.32 o 
  -7  -1  12      555.93      508.30     36.17 o 
  -6  -1  12       14.76        8.93      1.95 o 
  -5  -1  12     3246.79     2970.94     47.37 o 
  -4  -1  12     1569.30     1502.65     34.69 o 
  -3  -1  12     4218.87     4188.10     50.91 o 
  -2  -1  12     5143.95     5739.27     45.83 o 
  -1  -1  12     2621.52     2685.94     17.03 o 
   0  -1  12      181.86      233.97     20.57 o 
   2  -1  12      311.10      270.52      7.91 o 
   3  -1  12     1607.04     1592.66     19.19 o 
   4  -1  12      240.39      200.69      7.27 o 
   5  -1  12      176.76      158.22      6.65 o 
   6  -1  12      782.63      824.83     14.26 o 
   7  -1  12      522.95      485.71     23.33 o 
  -7   0  12      145.52      160.04     20.39 o 
  -6   0  12      483.07      453.51     32.34 o 
  -5   0  12     1131.43      953.94     16.87 o 
  -4   0  12        0.69        1.59      1.66 o 
  -3   0  12     1030.64      953.96     16.64 o 
  -2   0  12    11712.19    12631.58     86.50 o 
  -1   0  12     1560.37     1612.95     23.21 o 
   1   0  12     5543.51     5386.17     47.44 o 
   2   0  12     1006.02      995.80     24.83 o 
   3   0  12      272.91      244.36      4.95 o 
   4   0  12     3977.69     4112.69     60.38 o 
   5   0  12      909.11      898.06     42.20 o 
   6   0  12       99.31      117.23     15.62 o 
   7   0  12      437.06      508.25     35.12 o 
  -7   1  12      129.77      121.34     14.76 o 
  -6   1  12       10.24       16.73      2.65 o 
  -5   1  12      286.98      261.06     15.51 o 
  -4   1  12      443.11      415.37     18.50 o 
  -3   1  12      966.12      981.43     11.67 o 
  -2   1  12      522.47      565.03     11.28 o 
  -1   1  12     1267.38     1270.56     15.37 o 
   0   1  12     3989.61     3653.03     20.92 o 
   1   1  12     2375.36     2309.90     23.56 o 
   2   1  12     1462.07     1454.69     19.00 o 
   3   1  12     2185.00     2161.85     30.45 o 
   4   1  12     1772.67     1760.70     20.00 o 
   5   1  12      182.02      216.21     23.54 o 
   6   1  12     1631.18     1859.65     36.85 o 
  -7   2  12     2346.99     2273.64     48.03 o 
  -6   2  12     2172.36     2103.28     52.20 o 
  -5   2  12     1058.88     1101.93     14.90 o 
  -4   2  12      125.04      124.93     14.29 o 
  -3   2  12     1899.48     1913.66     20.65 o 
  -2   2  12     1984.56     1963.23     28.39 o 
  -1   2  12      597.67      535.71     15.01 o 
   0   2  12     1041.54     1047.82     24.01 o 
   1   2  12      162.13      195.89     13.88 o 
   2   2  12       36.71       47.44      5.62 o 
   3   2  12      478.56      480.52     18.73 o 
   4   2  12       37.54       41.29      5.94 o 
   5   2  12      117.68      137.28     14.78 o 
   6   2  12      423.85      427.07     20.91 o 
  -7   3  12      296.59      295.52     15.94 o 
  -6   3  12     1336.44     1367.04     27.27 o 
  -5   3  12     1077.59     1024.81     13.52 o 
  -4   3  12     1179.71     1151.07     16.20 o 
  -3   3  12     2644.03     2725.76     41.07 o 
  -2   3  12       62.67        4.01      1.70 o 
  -1   3  12      419.85      413.67     14.49 o 
   0   3  12     6178.02     6226.57     79.95 o 
   1   3  12     3721.48     3799.87     50.27 o 
   2   3  12     1278.20     1149.61     27.96 o 
   3   3  12     1194.80     1144.78     20.25 o 
   4   3  12       24.58       32.18      4.81 o 
   5   3  12        6.32        3.11      1.97 o 
  -7   4  12       49.78       49.82      5.95 o 
  -6   4  12      171.38      182.99     14.36 o 
  -5   4  12       14.04       14.86      2.18 o 
  -4   4  12     1387.28     1393.22     33.33 o 
  -3   4  12       16.47       20.46      3.23 o 
  -2   4  12       94.54       98.23     10.70 o 
  -1   4  12     3051.12     3068.35     64.67 o 
   0   4  12      828.16      838.25     19.52 o 
   1   4  12      276.61      274.83      8.23 o 
   2   4  12     4195.61     4152.75     55.40 o 
   3   4  12     1531.93     1544.51     41.84 o 
   4   4  12     1206.46     1260.54     28.19 o 
   5   4  12      303.05      300.57     20.66 o 
  -6   5  12     1876.32     1921.53     27.36 o 
  -5   5  12      322.43      268.02     13.62 o 
  -4   5  12      982.53     1021.70     31.11 o 
  -3   5  12       46.67       51.66      5.90 o 
  -2   5  12      251.11      258.00     12.20 o 
  -1   5  12        0.96       10.27      1.84 o 
   0   5  12      875.87      839.16     14.33 o 
   1   5  12      180.99      176.37      9.52 o 
   2   5  12       47.66       48.44      3.85 o 
   3   5  12     1499.55     1582.01     35.67 o 
   4   5  12      580.93      696.82     37.94 o 
  -6   6  12      110.02      123.76     18.07 o 
  -4   6  12     1272.18     1285.30     19.00 o 
  -3   6  12     1783.03     1874.30     45.56 o 
  -2   6  12      262.49      255.87     15.49 o 
  -1   6  12     1376.71     1416.30     36.17 o 
   0   6  12       11.54       32.77      4.01 o 
   1   6  12      267.75      259.09     26.09 o 
   2   6  12       91.21       94.65     19.02 o 
   3   6  12      483.99      519.04     23.04 o 
  -5   7  12      159.72      152.43     13.92 o 
  -4   7  12     1099.30      827.86     22.99 o 
  -3   7  12       76.63       71.38     10.66 o 
  -2   7  12     3012.99     3302.64    188.66 o 
  -1   7  12      715.97      777.62     49.52 o 
   0   7  12      501.97      499.48     23.17 o 
   1   7  12      416.34      413.29     24.78 o 
  -2  -7  13       42.52       46.46      7.64 o 
  -1  -7  13        0.11        1.16      1.70 o 
   0  -7  13      958.75      991.47     24.88 o 
   1  -7  13      112.45      119.95     13.65 o 
   2  -7  13      582.61      598.28     31.44 o 
   3  -7  13      374.91      392.76     32.54 o 
   4  -7  13      798.90      737.46     26.85 o 
  -3  -6  13       80.78       81.50      7.64 o 
  -2  -6  13     1268.12     1341.27     22.08 o 
  -1  -6  13      287.33      283.06     11.19 o 
   0  -6  13     1077.91     1109.20     32.09 o 
   1  -6  13       16.64       28.30      4.29 o 
   2  -6  13      232.13      249.10     14.44 o 
   3  -6  13      327.10      310.62     31.42 o 
   4  -6  13      113.79      134.24     17.39 o 
   5  -6  13      450.13      465.33     27.35 o 
  -4  -5  13      333.40      329.62     13.65 o 
  -3  -5  13     1123.31     1174.49     16.89 o 
  -2  -5  13       29.08       42.24      4.44 o 
  -1  -5  13     1126.80     1197.47     15.75 o 
   0  -5  13     2261.72     2341.87     39.52 o 
   1  -5  13     2432.55     2478.92     25.51 o 
   2  -5  13      287.80      298.51     28.74 o 
   3  -5  13     1906.02     1975.55     38.17 o 
   4  -5  13       72.03       62.41      4.78 o 
   5  -5  13       36.47       32.04      5.56 o 
   6  -5  13      121.49       82.86      9.52 o 
  -5  -4  13        3.78        9.04      2.49 o 
  -4  -4  13      935.37      916.02     15.79 o 
  -3  -4  13        7.11       10.96      1.75 o 
  -2  -4  13      369.37      380.64     12.86 o 
  -1  -4  13       39.57       62.31      4.98 o 
   0  -4  13     2412.60     2523.16     54.60 o 
   1  -4  13      736.53      752.12     13.60 o 
   2  -4  13     4919.10     5024.94     92.75 o 
   3  -4  13     2860.28     2911.30     33.08 o 
   4  -4  13      824.94      762.34     34.95 o 
   5  -4  13      618.49      569.57     11.20 o 
   6  -4  13      979.39      929.44     14.13 o 
  -6  -3  13     2553.66     2355.84     75.31 o 
  -5  -3  13      312.78      304.71     12.50 o 
  -4  -3  13     2382.99     2884.84     80.36 o 
  -3  -3  13       40.73       55.10      6.44 o 
  -2  -3  13       42.52       38.89      5.35 o 
  -1  -3  13       17.62       23.95      2.47 o 
   1  -3  13        0.31       12.11      4.75 o 
   2  -3  13      531.25      542.01     11.25 o 
   3  -3  13      635.87      608.02     24.83 o 
   4  -3  13     1972.57     1989.97     22.97 o 
   5  -3  13     2142.12     2085.20     40.19 o 
   6  -3  13      415.45      376.64     17.20 o 
   7  -3  13      549.86      539.11     18.84 o 
  -6  -2  13       36.90       52.88      8.32 o 
  -5  -2  13     3049.70     2978.58     72.77 o 
  -4  -2  13     3084.12     3085.95     79.73 o 
  -3  -2  13     1485.78     1537.00     34.44 o 
  -2  -2  13     2028.63     2232.28     31.43 o 
  -1  -2  13     1837.38     1953.21     19.34 o 
   0  -2  13      466.22      438.18     18.73 o 
   1  -2  13      806.82      741.86     25.08 o 
   2  -2  13     1723.71     1717.08     19.43 o 
   3  -2  13      253.23      256.04     15.74 o 
   4  -2  13      395.21      362.83      9.40 o 
   5  -2  13        9.24        9.19      1.20 o 
   6  -2  13      329.18      321.24      8.71 o 
   7  -2  13      480.15      441.49     27.35 o 
  -7  -1  13       62.33       72.34      9.46 o 
  -6  -1  13       16.41       18.93      2.56 o 
  -5  -1  13      528.46      476.05     26.60 o 
  -4  -1  13      685.36      685.30     27.17 o 
  -3  -1  13     1807.68     1894.01     29.57 o 
  -2  -1  13     5845.60     6305.75     80.04 o 
  -1  -1  13     3012.97     3219.06     38.74 o 
   0  -1  13      566.93      531.31     15.12 o 
   1  -1  13      783.65      755.96     24.29 o 
   2  -1  13     1824.41     1806.05     25.74 o 
   3  -1  13      252.59      270.07      8.51 o 
   4  -1  13     1859.63     1866.88     22.34 o 
   5  -1  13     2207.57     2159.38     46.36 o 
   6  -1  13       28.27       42.22      5.24 o 
   7  -1  13      132.85      132.65     14.38 o 
  -7   0  13      158.50      162.81     20.54 o 
  -6   0  13       20.83       27.37      3.61 o 
  -5   0  13      108.08      111.11     11.86 o 
  -4   0  13      390.96      389.45     20.70 o 
  -3   0  13       34.29       41.73      3.18 o 
  -2   0  13      973.64     1021.94     20.45 o 
  -1   0  13      857.72      832.13     24.08 o 
   0   0  13     1547.60     1434.57     20.59 o 
   1   0  13     1233.55     1097.07     15.58 o 
   2   0  13      374.18      365.10     10.07 o 
   3   0  13       11.53       19.88      4.78 o 
   4   0  13     2485.97     2556.55     28.49 o 
   5   0  13      486.27      461.91     14.23 o 
   6   0  13     1028.40     1066.19     25.90 o 
   7   0  13      820.13      810.31     27.26 o 
  -7   1  13      191.66      193.04     17.85 o 
  -6   1  13      625.26      537.82     15.71 o 
  -5   1  13      702.23      693.01     13.45 o 
  -4   1  13     1365.96     1289.86     29.52 o 
  -3   1  13      746.76      738.28     16.17 o 
  -2   1  13     2818.36     2905.93     61.34 o 
  -1   1  13      179.55      196.96     16.96 o 
   0   1  13      101.20       93.23      2.91 o 
   1   1  13      318.02      281.06      9.25 o 
   2   1  13       26.76       38.41      4.24 o 
   3   1  13      365.09      314.24     14.58 o 
   4   1  13       68.97       68.63      9.71 o 
   5   1  13      136.23      167.98     20.43 o 
   6   1  13      325.28      367.55     27.35 o 
  -7   2  13      618.61      594.78     24.65 o 
  -6   2  13     2129.74     1965.77     32.04 o 
  -5   2  13     1145.54     1025.32     19.18 o 
  -4   2  13        8.57       21.52      2.10 o 
  -3   2  13     4279.53     4399.69     41.65 o 
  -2   2  13      661.39      650.56     21.59 o 
  -1   2  13     6077.15     6000.93     49.57 o 
   0   2  13     3332.71     3148.76     42.31 o 
   1   2  13     2506.64     2632.03     37.82 o 
   2   2  13      255.01      211.63      8.82 o 
   3   2  13      474.17      485.03     21.79 o 
   4   2  13       85.61      119.93     13.97 o 
   5   2  13      327.13      341.02     12.79 o 
   6   2  13        8.86        5.53      2.45 o 
  -7   3  13        5.12       12.53      2.04 o 
  -6   3  13      474.76      447.85     27.48 o 
  -5   3  13      152.32      144.19     14.41 o 
  -4   3  13     1928.82     1918.01     23.98 o 
  -3   3  13      297.36      264.87     10.43 o 
  -2   3  13     1981.74     1866.45     30.02 o 
  -1   3  13      571.52      525.89     13.58 o 
   0   3  13     4893.99     5039.91     66.08 o 
   1   3  13     1017.97      994.55     23.54 o 
   2   3  13     2621.05     2587.06     42.86 o 
   3   3  13     1775.82     1765.62     26.37 o 
   4   3  13      973.61     1003.74     27.51 o 
   5   3  13        1.53        4.76      1.43 o 
  -7   4  13      737.92      671.62     17.51 o 
  -6   4  13     3048.95     3071.85     40.98 o 
  -5   4  13       19.91       23.19      2.68 o 
  -4   4  13       11.48       18.90      1.85 o 
  -3   4  13       42.97       27.32      3.74 o 
  -2   4  13      280.12      270.09     11.52 o 
  -1   4  13        1.16        5.94      2.09 o 
   0   4  13        1.54       21.09      3.02 o 
   1   4  13      361.57      358.39     18.78 o 
   2   4  13     1357.11     1307.41     37.71 o 
   3   4  13     1886.36     1893.96     48.46 o 
   4   4  13      213.24      277.41     26.26 o 
   5   4  13     1376.95     1464.76     47.57 o 
  -6   5  13     1133.61     1107.55     27.48 o 
  -5   5  13     1750.92     1803.27     20.48 o 
  -4   5  13     2167.23     2230.50     65.27 o 
  -3   5  13      861.22      903.90     26.67 o 
  -2   5  13       22.57       28.25      3.49 o 
  -1   5  13      422.02      394.24     18.07 o 
   0   5  13      485.69      473.42     15.74 o 
   1   5  13      576.89      542.01     10.47 o 
   2   5  13       98.17       91.79      6.20 o 
   3   5  13       28.42       42.40      6.60 o 
   4   5  13      550.99      565.62     26.76 o 
  -5   6  13      451.90      264.74     12.43 o 
  -4   6  13     1937.81     2022.46     38.30 o 
  -3   6  13      169.76      170.00     14.74 o 
  -2   6  13     1320.12     1283.03     24.88 o 
  -1   6  13      560.34      543.90     20.16 o 
   0   6  13      368.77      342.02     12.70 o 
   1   6  13      372.91      331.65     24.56 o 
   2   6  13     1199.70      972.92     26.87 o 
  -4   7  13      102.21       86.51     12.31 o 
  -3   7  13      225.90      204.62     10.98 o 
  -2   7  13      713.27      763.06     22.74 o 
  -1   7  13      147.89      158.34     18.93 o 
   0   7  13       79.70       90.88     10.66 o 
   1   7  13      158.05      184.69     20.59 o 
  -1  -7  14        9.86       14.34      2.05 o 
   0  -7  14       44.09       52.36      5.74 o 
   1  -7  14       49.75       56.53      6.69 o 
   2  -7  14        9.16       13.67      4.83 o 
   3  -7  14       12.32        9.37      3.27 o 
   4  -7  14       64.03       95.92     12.20 o 
  -3  -6  14      918.45      908.34     22.15 o 
  -2  -6  14      781.86      760.17     35.51 o 
  -1  -6  14     2196.15     2258.54     28.08 o 
   0  -6  14     1961.59     1989.99     31.36 o 
   1  -6  14     1757.99     1779.89     32.02 o 
   2  -6  14       89.41      101.79      9.52 o 
   3  -6  14      418.82      408.77     16.02 o 
   4  -6  14      424.80      413.79     34.56 o 
   5  -6  14      278.14      249.93     29.25 o 
  -4  -5  14       27.42       32.91      3.47 o 
  -3  -5  14       79.49       88.21      8.20 o 
  -2  -5  14      160.08      170.17     14.08 o 
  -1  -5  14      279.38      305.09     21.75 o 
   0  -5  14     2868.48     2995.36     45.26 o 
   1  -5  14     1858.56     1913.10     62.87 o 
   2  -5  14     1391.47     1304.51     41.11 o 
   3  -5  14     3377.07     3306.55     68.59 o 
   4  -5  14      153.69      147.56     16.58 o 
   5  -5  14      429.68      457.64     37.07 o 
   6  -5  14      692.44      608.07     23.47 o 
  -5  -4  14       19.88       19.05      5.54 o 
  -4  -4  14        1.62        5.86      7.22 o 
  -3  -4  14      230.57      229.97     11.45 o 
  -2  -4  14      121.71      139.47     11.52 o 
  -1  -4  14      163.33      200.21     14.38 o 
   0  -4  14       37.26       56.35      7.17 o 
   1  -4  14      204.26      230.18     11.85 o 
   2  -4  14     3792.75     3806.91     45.32 o 
   3  -4  14      304.50      279.04     13.64 o 
   4  -4  14     1998.21     2014.27     38.78 o 
   5  -4  14      994.61      903.08     25.75 o 
   6  -4  14      391.41      389.95     13.14 o 
  -6  -3  14      344.24      348.75     21.86 o 
  -5  -3  14     1033.19     1019.34     23.17 o 
  -4  -3  14     2695.36     2763.50     67.73 o 
  -3  -3  14      448.14      456.98     20.88 o 
  -2  -3  14      472.48      455.87     19.95 o 
  -1  -3  14     1091.31     1137.46     27.80 o 
   0  -3  14     2404.14     2372.21     34.76 o 
   1  -3  14      138.18      164.91     24.49 o 
   2  -3  14     1501.21     1510.43     24.08 o 
   3  -3  14      677.38      589.01     14.75 o 
   4  -3  14      595.15      569.30      9.68 o 
   5  -3  14      511.42      482.81     16.67 o 
   6  -3  14        4.18        8.92      4.12 o 
  -6  -2  14       62.41       59.32      6.78 o 
  -5  -2  14      914.95      872.15     26.53 o 
  -4  -2  14     1568.86     1624.78     28.48 o 
  -3  -2  14     1608.59     1634.05     31.18 o 
  -2  -2  14      345.67      384.74     13.90 o 
  -1  -2  14     4628.73     4880.91     62.72 o 
   0  -2  14      372.19      399.16     20.18 o 
   1  -2  14     1906.64     1963.30     29.00 o 
   2  -2  14     2283.49     2298.36     51.61 o 
   3  -2  14     4122.30     4086.67    102.83 o 
   4  -2  14      117.56      106.75      9.73 o 
   5  -2  14     1310.59     1296.35     22.95 o 
   6  -2  14       84.38       67.69      5.46 o 
   7  -2  14        3.20        6.67      1.27 o 
  -7  -1  14      487.90      438.64     26.37 o 
  -6  -1  14      290.69      304.76     28.50 o 
  -5  -1  14      792.71      748.36     30.07 o 
  -4  -1  14        6.40        7.57      1.93 o 
  -3  -1  14      177.19      143.36      6.35 o 
  -2  -1  14     2809.33     2956.84     39.00 o 
  -1  -1  14       93.16      105.35      6.32 o 
   0  -1  14       82.39       96.42      9.52 o 
   1  -1  14      828.98      869.20     15.80 o 
   2  -1  14     3158.69     3171.17     43.15 o 
   3  -1  14      777.75      757.55     12.98 o 
   4  -1  14     4329.32     4323.41     47.20 o 
   5  -1  14     1273.19     1230.28     22.28 o 
   6  -1  14      570.49      552.85     36.01 o 
  -7   0  14        5.98        5.71      2.24 o 
  -6   0  14      816.17      708.59     67.10 o 
  -5   0  14     1886.84     1735.03     57.89 o 
  -4   0  14     2227.83     2273.30     41.75 o 
  -3   0  14      822.40     1091.06     25.49 o 
  -2   0  14     3851.52     4135.91    191.78 o 
  -1   0  14       54.11       38.32      4.17 o 
   0   0  14        1.33        3.22      4.26 o 
   1   0  14       13.21       24.81      4.17 o 
   2   0  14      281.08      235.85      7.48 o 
   3   0  14      231.52      217.90     11.16 o 
   4   0  14        1.94        5.54      4.74 o 
   5   0  14     1159.47     1106.75     47.14 o 
   6   0  14     1474.13     1522.90     33.83 o 
  -7   1  14       51.54       53.88      6.44 o 
  -6   1  14      383.04      357.37     27.87 o 
  -5   1  14      504.05      452.20     18.64 o 
  -4   1  14      268.94      246.22     17.94 o 
  -3   1  14     6262.30     6664.29    106.76 o 
  -2   1  14     3253.21     3344.76     71.16 o 
   0   1  14      434.05      458.12     18.59 o 
   1   1  14     1925.35     1680.60     27.75 o 
   2   1  14       23.09       67.85      6.87 o 
   3   1  14      804.32      775.57     33.88 o 
   4   1  14      679.88      674.06     31.56 o 
   5   1  14      187.18      205.37     15.94 o 
   6   1  14       15.64       14.40      2.47 o 
  -7   2  14       33.72       35.42      3.29 o 
  -6   2  14      641.53      614.65     16.42 o 
  -5   2  14       65.72       77.91      6.51 o 
  -4   2  14      155.09      145.77     22.71 o 
  -3   2  14      161.35      188.02      5.93 o 
  -2   2  14     4369.15     4581.66     61.36 o 
  -1   2  14      100.58      124.49     13.56 o 
   0   2  14     5052.31     4724.20     66.78 o 
   1   2  14     2566.05     2582.46     36.37 o 
   2   2  14       98.53      109.32      9.80 o 
   3   2  14     1025.08     1029.13     23.47 o 
   4   2  14     1333.79     1295.41     34.17 o 
   5   2  14      358.16      414.71     35.96 o 
   6   2  14      940.15      990.02     40.41 o 
  -7   3  14       39.02       37.48      9.34 o 
  -6   3  14      485.34      455.55     38.68 o 
  -5   3  14        9.95       22.45      2.29 o 
  -4   3  14       19.91       23.31      3.27 o 
  -3   3  14       11.49       13.92      2.65 o 
  -2   3  14      893.45      816.30     24.92 o 
  -1   3  14      185.40      154.63      6.67 o 
   0   3  14      923.03      866.64     24.90 o 
   1   3  14      685.58      608.00     23.29 o 
   2   3  14     1526.41     1592.56     25.19 o 
   3   3  14      765.05      698.98     24.67 o 
   4   3  14       97.54      115.15     12.83 o 
   5   3  14      298.26      308.48     15.62 o 
  -6   4  14     1475.22     1455.87     34.60 o 
  -5   4  14      264.04      310.10     16.41 o 
  -4   4  14      918.94      910.57     19.55 o 
  -3   4  14      484.63      436.57     19.59 o 
  -2   4  14      184.03      191.70      7.96 o 
  -1   4  14     1085.42     1092.24     20.07 o 
   0   4  14      717.47      802.76     16.49 o 
   1   4  14        5.49        4.70      0.76 o 
   2   4  14       15.91       16.10      2.79 o 
   3   4  14       87.15       96.87     10.63 o 
   4   4  14        2.08        7.57      2.02 o 
  -6   5  14      217.80      203.17     12.07 o 
  -5   5  14     1048.05     1041.45     45.03 o 
  -4   5  14     1396.41     1345.98     20.93 o 
  -3   5  14      882.24      951.88     25.15 o 
  -2   5  14      118.98      140.66     13.17 o 
  -1   5  14     1117.75     1146.89     32.15 o 
   0   5  14      805.56      797.00     25.37 o 
   1   5  14     2033.97     2043.30     50.66 o 
   2   5  14      660.68      726.37     14.46 o 
   3   5  14     1846.45     1827.45     53.70 o 
  -5   6  14        2.85        6.49      1.79 o 
  -4   6  14      676.25      636.89     40.77 o 
  -3   6  14        6.01       12.13      1.90 o 
  -2   6  14      509.38      492.04     16.98 o 
  -1   6  14       58.54       66.51      7.76 o 
   0   6  14      248.17      256.55     26.83 o 
   1   6  14       32.84       38.50      5.42 o 
   2   6  14     2569.88     2701.96     83.72 o 
  -4   7  14     1267.04      934.30     29.48 o 
  -3   7  14        2.87        4.72      3.06 o 
  -2   7  14       18.75       18.53      3.51 o 
  -1   7  14        6.45        9.91      2.49 o 
   0   7  14      223.65      248.71     21.72 o 
  -1  -7  15      360.87      339.16     20.88 o 
   0  -7  15      553.09      579.09     21.00 o 
   1  -7  15      419.72      384.41     15.99 o 
   2  -7  15      144.02      130.96     14.58 o 
   3  -7  15      251.10      260.86     18.80 o 
  -3  -6  15      906.15      886.51     21.69 o 
  -2  -6  15      151.18      154.68     12.15 o 
  -1  -6  15     1973.03     2049.17     46.76 o 
   0  -6  15     2103.75     2069.88     33.58 o 
   1  -6  15     1275.05     1223.60     42.70 o 
   2  -6  15      147.04      152.47     21.89 o 
   3  -6  15     1586.46     1488.40     31.72 o 
   4  -6  15      204.76      219.25     20.70 o 
   5  -6  15     1331.87     1305.82     42.45 o 
  -4  -5  15       21.53       12.93      1.82 o 
  -3  -5  15      972.84      948.25     23.90 o 
  -2  -5  15       21.76       22.63      2.62 o 
  -1  -5  15       66.86       65.64      5.64 o 
   0  -5  15      264.98      309.86     25.99 o 
   1  -5  15       82.65       96.55     10.68 o 
   2  -5  15     2062.11     1952.41     39.48 o 
   3  -5  15      143.67      142.16     12.04 o 
   4  -5  15      540.24      502.35     16.73 o 
   5  -5  15      311.23      306.08     27.57 o 
   6  -5  15     1103.77     1076.16     35.31 o 
  -5  -4  15      147.54      136.45     10.05 o 
  -4  -4  15      952.85      982.49     22.04 o 
  -3  -4  15      474.16      457.78     31.25 o 
  -2  -4  15      502.98      529.44     12.48 o 
  -1  -4  15      883.83      894.27     38.64 o 
   0  -4  15     3741.63     3966.95     47.24 o 
   1  -4  15      230.37      265.91     15.73 o 
   2  -4  15       12.64       12.99      2.20 o 
   3  -4  15       47.52       60.77      4.99 o 
   4  -4  15       23.96       20.86      2.61 o 
   5  -4  15      182.18      173.36     10.72 o 
   6  -4  15      194.63      176.74      9.36 o 
  -5  -3  15      967.65     1022.63     26.80 o 
  -4  -3  15      732.41      722.45     22.95 o 
  -3  -3  15      790.08      800.06     25.12 o 
  -2  -3  15        1.80        8.44      1.61 o 
  -1  -3  15     3194.04     3681.89     78.12 o 
   0  -3  15      289.22      287.28     15.28 o 
   1  -3  15     2829.11     3048.01     64.69 o 
   2  -3  15     3163.31     3118.77     37.65 o 
   3  -3  15     2100.40     2085.36     25.52 o 
   4  -3  15      128.22      120.90      9.68 o 
   5  -3  15      172.95      159.84     10.41 o 
   6  -3  15       46.77       34.88      3.83 o 
  -6  -2  15       22.73       21.90      2.88 o 
  -5  -2  15       26.31       22.38      3.40 o 
  -4  -2  15      333.65      327.10     12.15 o 
  -3  -2  15        9.15       12.72      2.43 o 
  -2  -2  15      433.95      431.49     15.17 o 
  -1  -2  15        6.24       21.21      6.39 o 
   0  -2  15      645.86      750.68     20.14 o 
   1  -2  15     2065.19     2110.58     37.01 o 
   2  -2  15     3961.40     4073.50     97.87 o 
   3  -2  15      862.98      885.48     17.10 o 
   4  -2  15     1959.06     1940.12     46.69 o 
   5  -2  15      873.65      850.77     16.24 o 
   6  -2  15      337.20      322.04     33.03 o 
  -6  -1  15      965.95      981.72     40.97 o 
  -5  -1  15     2270.51     2173.53     56.55 o 
  -4  -1  15     1753.78     1845.64     28.50 o 
  -3  -1  15      184.32      189.64     13.24 o 
  -2  -1  15       59.38       71.83      4.57 o 
  -1  -1  15      147.88      184.53     16.21 o 
   0  -1  15       21.54       28.32      4.01 o 
   1  -1  15       10.50       11.25      2.54 o 
   2  -1  15      185.93      184.92     17.26 o 
   3  -1  15     2031.74     2070.15     28.48 o 
   4  -1  15     2752.91     2816.44     33.14 o 
   5  -1  15      876.73      846.33     34.91 o 
   6  -1  15      826.23      844.40     25.99 o 
  -7   0  15      171.47      166.35     21.02 o 
  -6   0  15      509.87      454.96     30.20 o 
  -5   0  15     2956.04     2918.22     71.54 o 
  -4   0  15     2217.86     2196.96     23.09 o 
  -3   0  15     2516.27     2621.06     40.52 o 
  -2   0  15     6067.54     6486.72     60.97 o 
  -1   0  15     1624.04     1486.14     32.00 o 
   0   0  15       35.94       44.81      5.69 o 
   2   0  15     1124.35     1075.91     25.49 o 
   3   0  15       34.47       32.56      5.22 o 
   4   0  15     1073.31     1058.72     27.13 o 
   5   0  15      241.60      207.05     11.08 o 
   6   0  15      467.73      516.14     32.70 o 
  -7   1  15       34.31       38.59      5.37 o 
  -6   1  15        6.20        8.59      1.47 o 
  -5   1  15       34.62       33.36      4.56 o 
  -4   1  15       47.72       62.86      4.88 o 
  -3   1  15     2689.14     2983.59     45.20 o 
  -2   1  15     2671.07     2631.53     39.64 o 
   0   1  15     1525.50     1371.22     22.49 o 
   1   1  15     4502.12     4542.18     62.52 o 
   2   1  15      237.93      192.13      7.87 o 
   3   1  15     2435.52     2399.11     39.43 o 
   4   1  15     1258.86     1217.34     39.84 o 
   5   1  15      701.77      691.79     24.31 o 
   6   1  15       27.83       25.01      3.97 o 
  -7   2  15      237.68      228.07     17.44 o 
  -6   2  15       97.67      119.49     11.57 o 
  -5   2  15      618.27      601.69     14.49 o 
  -4   2  15      454.59      433.17     16.12 o 
  -3   2  15     1356.72     1281.92     20.68 o 
  -2   2  15        4.58        6.92      3.17 o 
  -1   2  15      524.06      502.42     21.70 o 
   0   2  15     2715.30     2511.74     58.03 o 
   1   2  15      524.04      496.21     32.20 o 
   2   2  15      262.57      301.54     17.41 o 
   3   2  15      160.54      190.70     16.96 o 
   4   2  15      719.83      685.30     19.34 o 
   5   2  15      313.43      351.02     22.11 o 
  -7   3  15      316.90      294.15     15.70 o 
  -6   3  15     1065.80      958.70     16.66 o 
  -5   3  15      197.06      187.67     12.56 o 
  -4   3  15     1187.05     1186.86     33.25 o 
  -3   3  15     1982.16     2290.97     48.07 o 
  -2   3  15     1349.40     1335.55     25.44 o 
  -1   3  15      465.08      403.65     19.89 o 
   0   3  15     1274.28     1142.40     21.75 o 
   1   3  15        2.94        1.79      2.04 o 
   2   3  15       53.39       66.10      6.85 o 
   3   3  15       56.80       68.05      6.01 o 
   4   3  15      333.22      374.65     31.45 o 
   5   3  15      548.61      549.18     20.14 o 
  -6   4  15      191.01      170.00     21.13 o 
  -5   4  15      278.06      329.91     18.77 o 
  -4   4  15      213.47      184.38     12.13 o 
  -3   4  15     1434.03     1430.24     39.73 o 
  -2   4  15      299.24      291.79     16.62 o 
  -1   4  15     4615.86     4844.36     64.35 o 
   0   4  15     2443.77     2371.03     37.71 o 
   1   4  15      965.38      945.89     28.44 o 
   2   4  15       73.88       75.12      9.12 o 
   3   4  15     1383.57     1363.55     31.50 o 
   4   4  15       68.61       83.31     10.93 o 
  -6   5  15        9.80       11.87      4.98 o 
  -5   5  15       24.64       24.25      4.01 o 
  -4   5  15      755.37      737.73     13.27 o 
  -3   5  15        3.84        4.49      1.56 o 
  -2   5  15      281.59      269.34     17.41 o 
  -1   5  15      256.70      266.62     16.35 o 
   0   5  15     1474.92     1475.55     37.19 o 
   1   5  15      730.43      724.65     14.33 o 
   2   5  15     3349.18     3518.94    202.36 o 
   3   5  15      589.93      561.22     96.51 o 
  -5   6  15      291.18      286.23     22.38 o 
  -4   6  15      467.02      452.24     20.97 o 
  -3   6  15        0.98        3.45      2.06 o 
  -2   6  15       90.67       87.05     12.38 o 
  -1   6  15        7.09       12.83      1.88 o 
   0   6  15      124.53      118.41     14.51 o 
   1   6  15      388.04      461.06     32.88 o 
   2   6  15      134.93      161.20     14.92 o 
  -3   7  15      537.28      522.92     19.34 o 
  -2   7  15      203.42      199.23     21.13 o 
  -1   7  15      518.40      526.98     18.21 o 
   0  -7  16      404.15      425.51     38.68 o 
   1  -7  16      383.32      346.37     17.49 o 
   2  -7  16      128.23      108.48     23.57 o 
   3  -7  16     1088.75     1069.72     36.42 o 
  -2  -6  16       32.63       32.92      6.17 o 
  -1  -6  16      169.31      186.46     22.02 o 
   0  -6  16     1103.03     1114.64     28.80 o 
   1  -6  16       31.14       34.45      3.70 o 
   2  -6  16      157.63      156.21     14.93 o 
   3  -6  16      291.13      275.94     22.81 o 
   4  -6  16      366.63      350.38     22.31 o 
  -4  -5  16      410.29      395.23     20.44 o 
  -3  -5  16     1602.71     1570.83     50.28 o 
  -2  -5  16     1292.75     1210.31     22.64 o 
  -1  -5  16        3.16        7.21      4.94 o 
   0  -5  16     1101.37     1020.13     27.80 o 
   1  -5  16        1.49       11.52      3.15 o 
   2  -5  16       59.02       56.69      4.74 o 
   3  -5  16      354.25      368.79     19.73 o 
   4  -5  16      157.95      154.33     10.83 o 
   5  -5  16      203.29      197.03     12.58 o 
  -4  -4  16      313.87      324.65     24.90 o 
  -3  -4  16      669.54      667.03     24.33 o 
  -2  -4  16      209.74      221.02     13.32 o 
  -1  -4  16     3147.24     3407.31    144.68 o 
   0  -4  16     3539.50     3547.68     42.22 o 
   1  -4  16      949.87      924.02     13.86 o 
   2  -4  16     1892.58     1965.88     42.27 o 
   3  -4  16      323.84      309.14     13.88 o 
   4  -4  16      372.79      333.07     10.00 o 
   5  -4  16      406.73      374.26     18.64 o 
   6  -4  16     1000.75      935.51     31.27 o 
  -5  -3  16       10.33       11.90      2.00 o 
  -4  -3  16      114.62      134.72     13.99 o 
  -3  -3  16        4.95        8.50      2.49 o 
  -2  -3  16        7.20        9.89      1.93 o 
  -1  -3  16     1056.86     1210.77     21.72 o 
   0  -3  16      444.00      409.88     16.08 o 
   1  -3  16     1871.50     1808.69     61.67 o 
   2  -3  16     2161.18     2151.36     27.99 o 
   3  -3  16     1637.18     1561.91     53.87 o 
   4  -3  16      576.25      533.04     10.69 o 
   5  -3  16     1280.94     1238.93     17.66 o 
   6  -3  16      983.50      977.05     22.19 o 
  -6  -2  16      959.08      985.62     47.19 o 
  -5  -2  16      159.78      197.03     16.28 o 
  -4  -2  16      302.69      277.48     20.82 o 
  -3  -2  16      348.41      379.84     22.81 o 
  -2  -2  16      163.50      165.35     13.24 o 
  -1  -2  16     1644.74     1592.42     38.19 o 
   0  -2  16      670.45      703.72     25.56 o 
   1  -2  16      349.85      394.67     26.10 o 
   2  -2  16      282.50      254.51     12.32 o 
   3  -2  16      323.12      296.09     31.87 o 
   4  -2  16     2350.52     2376.52     68.20 o 
   5  -2  16      139.29      122.96      8.49 o 
   6  -2  16      197.81      175.81     14.49 o 
  -6  -1  16      312.58      284.56     26.58 o 
  -5  -1  16     2303.59     2349.35     33.58 o 
  -4  -1  16     3318.58     3600.03     96.35 o 
  -3  -1  16       53.73       48.80      7.64 o 
  -2  -1  16     1473.45     1515.37     51.20 o 
  -1  -1  16      364.47      435.92     19.07 o 
   0  -1  16      221.28      284.17     17.51 o 
   2  -1  16     3562.98     3659.12     77.71 o 
   3  -1  16      336.82      291.60     36.24 o 
   4  -1  16       23.28       17.81      2.21 o 
   5  -1  16      161.59      127.96     12.01 o 
   6  -1  16       32.37       31.25      4.01 o 
  -6   0  16        3.64        7.41      2.20 o 
  -5   0  16     1618.57     1560.15     40.59 o 
  -4   0  16       91.48      120.32      9.61 o 
  -3   0  16     1788.45     1840.13     65.39 o 
  -2   0  16      320.49      380.44     18.62 o 
  -1   0  16     2079.08     1981.78     33.27 o 
   0   0  16      100.86      154.85     12.58 o 
   1   0  16     3251.59     3388.67     74.44 o 
   2   0  16      664.46      665.53     23.40 o 
   3   0  16     1536.84     1581.65     28.21 o 
   4   0  16      681.27      665.81     14.78 o 
   5   0  16      933.70      918.18     17.89 o 
   6   0  16       78.91       68.73     12.15 o 
  -6   1  16       35.31       36.03      5.71 o 
  -5   1  16     1369.68     1270.97     24.80 o 
  -4   1  16      115.78      102.89     13.79 o 
  -3   1  16       13.86       12.71      1.63 o 
  -2   1  16     2758.12     2595.88     57.64 o 
  -1   1  16        2.68       13.54      3.76 o 
   0   1  16     1048.07      957.41     23.08 o 
   1   1  16        2.40        3.88      5.31 o 
   2   1  16      261.74      256.39     11.95 o 
   3   1  16      925.33      862.79     15.40 o 
   4   1  16     3034.59     3095.90     63.54 o 
   5   1  16      302.97      311.59     23.72 o 
  -6   2  16     1810.02     1707.30     28.97 o 
  -5   2  16      937.20      922.85     18.74 o 
  -4   2  16      953.05      940.43     27.66 o 
  -3   2  16      943.35      914.06     20.11 o 
  -2   2  16     5244.05     5489.77    228.68 o 
  -1   2  16       24.51       33.85      4.60 o 
   0   2  16      313.93      353.24     35.24 o 
   2   2  16      153.14      126.01     11.45 o 
   3   2  16        6.77        8.78      2.45 o 
   4   2  16      207.14      224.58     15.51 o 
   5   2  16     1146.78     1165.82     34.40 o 
  -6   3  16      262.49      226.94     14.20 o 
  -5   3  16      191.25      204.95     14.53 o 
  -4   3  16      403.28      404.67     14.04 o 
  -3   3  16     5269.61     5059.14     73.11 o 
  -2   3  16     2019.10     1944.50     35.12 o 
  -1   3  16     1785.33     1671.33     28.91 o 
   0   3  16     3282.19     3188.85     54.94 o 
   1   3  16      285.89      236.68     25.77 o 
   2   3  16      169.60      176.21     20.11 o 
   3   3  16      809.62      802.79     15.71 o 
   4   3  16      159.70      202.86     17.76 o 
  -6   4  16      123.63      125.14     11.66 o 
  -5   4  16        8.36       12.46      3.33 o 
  -4   4  16        0.42        7.19      2.34 o 
  -3   4  16      156.58      120.29     15.62 o 
  -2   4  16       63.92       60.16      8.64 o 
   0   4  16     3233.98     3257.38     89.16 o 
   1   4  16      924.16      924.46     24.97 o 
   2   4  16      505.91      525.69     32.09 o 
   3   4  16      619.00      612.31     39.95 o 
   4   4  16      229.29      249.34     18.37 o 
  -5   5  16      104.22       82.27     11.54 o 
  -4   5  16      102.53       32.99      4.58 o 
  -3   5  16      194.43      152.72     10.70 o 
  -2   5  16       86.85       93.08     11.88 o 
  -1   5  16       15.21       11.07      1.90 o 
   0   5  16       12.37        5.08      2.81 o 
   1   5  16      354.61      340.88     22.70 o 
   2   5  16     1206.06     1145.12     43.88 o 
   3   5  16       57.65       74.94      9.89 o 
  -4   6  16      828.98      808.59     26.69 o 
  -3   6  16      118.34      116.51     13.06 o 
  -2   6  16      414.08      469.41     33.92 o 
  -1   6  16     1026.42     1037.59     31.61 o 
   0   6  16      631.09      648.05     20.16 o 
   1   6  16       17.81       24.81      3.49 o 
   1  -7  17       51.69       44.15      7.27 o 
  -2  -6  17     1103.89     1010.15    127.38 o 
  -1  -6  17      103.88      123.79     14.15 o 
   0  -6  17        0.13        5.66      2.22 o 
   1  -6  17      347.99      336.59     30.69 o 
   2  -6  17        4.55        7.66      1.37 o 
   3  -6  17       98.98       95.81     16.66 o 
   4  -6  17        4.31        9.71      4.42 o 
  -3  -5  17     2312.28     2151.22    127.47 o 
  -2  -5  17     2083.59     2137.67     67.85 o 
  -1  -5  17      785.92      755.89     20.48 o 
   0  -5  17     3190.72     3151.29     46.04 o 
   1  -5  17       73.55       87.40      7.55 o 
   2  -5  17      453.61      476.54     19.51 o 
   3  -5  17      226.85      249.89     28.57 o 
   4  -5  17     1240.60     1221.92     25.30 o 
   5  -5  17        3.59        6.67      1.79 o 
  -4  -4  17      167.86      153.04     17.87 o 
  -3  -4  17       37.02       41.13      5.53 o 
  -2  -4  17       11.03       14.50      2.88 o 
  -1  -4  17     4217.61     4260.21    114.49 o 
   0  -4  17     1165.07     1148.95     30.28 o 
   1  -4  17     1676.63     1630.30     32.54 o 
   2  -4  17      411.15      400.86     11.87 o 
   3  -4  17     1961.58     1939.21     58.44 o 
   4  -4  17      167.11      129.23     14.65 o 
   5  -4  17     1760.23     1773.75     34.43 o 
  -5  -3  17       47.82       61.07      8.41 o 
  -4  -3  17      230.86      232.88     26.94 o 
  -3  -3  17     1488.04     1427.18     39.95 o 
  -2  -3  17       77.58       69.46      7.48 o 
  -1  -3  17      513.16      460.13     25.62 o 
   0  -3  17       36.35       37.39      4.15 o 
   1  -3  17      138.49      148.13     10.07 o 
   2  -3  17     2766.91     2805.21     30.07 o 
   3  -3  17       86.88       76.64      7.05 o 
   4  -3  17      503.02      456.27     15.73 o 
   5  -3  17      419.20      386.17     20.10 o 
   6  -3  17      703.15      632.58     17.20 o 
  -5  -2  17      275.03      245.99     21.77 o 
  -4  -2  17     2504.17     2839.87     44.38 o 
  -3  -2  17        3.59       11.63      2.70 o 
  -2  -2  17      998.98     1066.89     20.86 o 
  -1  -2  17     2500.24     2634.61     48.28 o 
   0  -2  17     2991.34     3116.20     51.90 o 
   1  -2  17       71.13      111.61     13.74 o 
   2  -2  17      823.16      818.99     20.34 o 
   3  -2  17      114.00      118.95      6.92 o 
   4  -2  17      134.05      143.15      9.42 o 
   5  -2  17        0.19        1.40      1.34 o 
   6  -2  17       77.51       61.67      8.21 o 
  -6  -1  17       95.82       94.23     13.33 o 
  -5  -1  17     1347.25     1421.56     29.27 o 
  -4  -1  17      388.49      396.14     24.15 o 
  -3  -1  17       97.08      125.83      9.59 o 
  -2  -1  17      756.07      735.99     41.76 o 
  -1  -1  17     1391.60     1337.07     40.02 o 
   0  -1  17      240.09      294.42     17.41 o 
   1  -1  17     3559.60     3550.10     78.53 o 
   2  -1  17     3863.78     3757.76     59.84 o 
   3  -1  17     1225.40     1081.78     13.77 o 
   4  -1  17      367.84      354.45     14.95 o 
   5  -1  17      880.88      849.62     16.90 o 
   6  -1  17       73.88       74.81     11.45 o 
  -6   0  17      230.87      219.64     19.39 o 
  -5   0  17      235.78      242.04     14.17 o 
  -4   0  17       49.68       50.56      5.60 o 
  -3   0  17      181.74      187.20     10.59 o 
  -2   0  17      297.78      295.78     13.49 o 
  -1   0  17     1066.97      947.98     24.13 o 
   0   0  17      147.95      161.36     15.80 o 
   1   0  17      168.29      175.33     10.29 o 
   2   0  17     1352.04     1339.81     26.08 o 
   3   0  17     1648.82     1632.44     47.80 o 
   4   0  17     2477.60     2357.35     55.68 o 
   5   0  17     1416.86     1445.89     32.86 o 
   6   0  17      207.29      225.58     14.29 o 
  -6   1  17      844.77      724.81     33.73 o 
  -5   1  17     1940.16     1901.22     29.69 o 
  -4   1  17     1489.31     1524.64     30.44 o 
  -3   1  17       22.09       32.10      6.94 o 
  -2   1  17     2672.58     2585.14     46.96 o 
  -1   1  17        3.75        9.95      2.49 o 
   0   1  17       18.67       23.85      3.74 o 
   1   1  17      754.86      727.55     29.59 o 
   2   1  17       67.14       59.02      8.28 o 
   3   1  17      112.28      143.67     15.71 o 
   4   1  17     1153.35     1129.15     12.95 o 
   5   1  17      166.33      176.10     13.65 o 
  -6   2  17      523.49      517.86     20.89 o 
  -5   2  17     1354.50     1255.93     19.63 o 
  -4   2  17      270.89      295.67     15.63 o 
  -3   2  17     3208.71     3186.99     48.34 o 
  -2   2  17     3328.27     3334.18     56.83 o 
  -1   2  17        8.07       21.45      3.70 o 
   0   2  17     1376.28     1378.57     27.48 o 
   1   2  17      941.91      898.23     16.78 o 
   2   2  17      515.94      515.89     16.33 o 
   3   2  17      168.63      154.58     11.38 o 
   4   2  17     1634.95     1674.35     34.97 o 
   5   2  17       13.56       12.93      5.12 o 
  -6   3  17       11.25        5.08      2.91 o 
  -5   3  17       30.46       32.71      3.58 o 
  -4   3  17       12.84       16.73      3.06 o 
  -3   3  17     1895.87     1738.77     48.75 o 
  -2   3  17      212.79      235.58     13.38 o 
  -1   3  17     1962.45     1983.48     29.66 o 
   0   3  17     1438.87     1229.79     22.81 o 
   1   3  17      886.19      966.96     28.93 o 
   2   3  17      119.47      127.03     13.17 o 
   3   3  17     2128.51     2266.48     48.34 o 
   4   3  17      739.53      768.18     23.38 o 
  -6   4  17       90.31       90.11      9.50 o 
  -5   4  17      195.71      193.74     17.78 o 
  -4   4  17        8.14       13.13      2.81 o 
  -3   4  17     1471.87     1472.13     38.64 o 
  -2   4  17       80.65       64.17      5.22 o 
  -1   4  17        0.10        5.58      2.11 o 
   0   4  17      566.89      523.58     21.38 o 
   1   4  17       26.97       34.22      3.90 o 
   2   4  17      980.61      940.47     22.43 o 
   3   4  17        1.29        5.10      2.29 o 
  -5   5  17        1.40        7.69      2.61 o 
  -4   5  17     1380.94     1471.35     41.13 o 
  -3   5  17     1073.21     1110.70     23.49 o 
  -2   5  17      934.61      922.81     18.30 o 
  -1   5  17      652.77      653.67     23.11 o 
   0   5  17     2492.89     2540.60     49.48 o 
   1   5  17      146.45      133.90     17.76 o 
   2   5  17      105.88      125.40     17.91 o 
  -4   6  17      428.04      439.84     32.36 o 
  -3   6  17       51.14       41.47      5.87 o 
  -2   6  17       58.13       60.95      9.64 o 
  -1   6  17     3479.12     3579.64    336.03 o 
   0   6  17      414.87      358.14     22.27 o 
  -1  -6  18      167.11      175.24     15.28 o 
   0  -6  18     1115.04     1089.68     23.17 o 
   1  -6  18      435.13      453.04     18.71 o 
   2  -6  18      193.74      175.06     13.44 o 
   3  -6  18      361.42      341.70     17.48 o 
  -3  -5  18      547.08      514.71     32.90 o 
  -2  -5  18      557.77      608.46     27.32 o 
  -1  -5  18     1513.49     1437.02     33.85 o 
   0  -5  18      403.53      434.72     26.00 o 
   1  -5  18      424.92      389.78     13.12 o 
   2  -5  18       69.29       44.10      4.26 o 
   3  -5  18     1959.83     2002.14     29.18 o 
   4  -5  18      402.91      347.06     26.29 o 
  -4  -4  18       77.43       86.85     11.13 o 
  -3  -4  18      689.80      667.96     43.20 o 
  -2  -4  18       75.35       90.98      8.21 o 
  -1  -4  18        2.61        3.00     10.57 o 
   0  -4  18     1452.41     1421.80     28.40 o 
   1  -4  18       30.75       23.36      3.95 o 
   2  -4  18      637.17      569.66     14.52 o 
   3  -4  18        6.52        5.88      3.61 o 
   4  -4  18       40.29       39.36      4.58 o 
   5  -4  18      581.58      497.91     28.37 o 
  -5  -3  18        4.33       11.70      3.24 o 
  -4  -3  18     1227.92     1215.96     30.29 o 
  -3  -3  18     1891.78     1910.90     29.73 o 
  -2  -3  18      725.37      715.76     21.27 o 
  -1  -3  18      740.63      726.48     23.45 o 
   0  -3  18     1073.34     1078.25     21.11 o 
   1  -3  18        0.22        4.88      3.25 o 
   2  -3  18       22.30       11.27      2.25 o 
   3  -3  18      448.80      404.87     16.96 o 
   4  -3  18       67.07       59.13      6.39 o 
   5  -3  18        2.90       -2.04      1.59 o 
  -5  -2  18      649.04      608.77     23.79 o 
  -4  -2  18     1243.12     1205.96     20.63 o 
  -3  -2  18       19.40       22.40      3.17 o 
  -2  -2  18     1930.62     1933.22     81.16 o 
  -1  -2  18     2531.38     2795.02     45.83 o 
   0  -2  18     2451.35     2333.94     49.14 o 
   1  -2  18     1367.12     1377.02     39.02 o 
   2  -2  18     1586.85     1607.27     18.04 o 
   3  -2  18      175.67      164.61     10.91 o 
   4  -2  18      297.92      284.45     13.11 o 
   5  -2  18      614.56      594.47     13.12 o 
  -6  -1  18      318.32      292.90     26.87 o 
  -5  -1  18       75.95       65.94      8.91 o 
  -4  -1  18       22.26       16.62      2.81 o 
  -3  -1  18      345.10      339.08     47.32 o 
  -2  -1  18        6.65        9.20      4.78 o 
  -1  -1  18      181.29      175.96      9.34 o 
   0  -1  18      323.14      314.17     19.50 o 
   1  -1  18     2487.74     2584.52     43.49 o 
   2  -1  18     2745.55     2597.52     37.66 o 
   3  -1  18     2279.28     2305.26     44.69 o 
   4  -1  18      266.01      251.94     26.19 o 
   5  -1  18     1817.00     1770.58     56.63 o 
  -6   0  18      677.09      644.26     22.43 o 
  -5   0  18     1946.88     2110.02    111.04 o 
  -4   0  18      945.07      993.79     22.38 o 
  -3   0  18      450.93      453.27     12.28 o 
  -2   0  18       48.08       67.07      8.78 o 
  -1   0  18     1226.10     1257.39     26.10 o 
   0   0  18        4.93        7.12      2.70 o 
   1   0  18       10.14       24.78      3.79 o 
   2   0  18       22.43       22.47      4.67 o 
   3   0  18       50.84       10.98      2.09 o 
   4   0  18     2698.12     2609.26     63.57 o 
   5   0  18        0.71        3.31      1.07 o 
  -6   1  18      856.47      772.65     19.47 o 
  -5   1  18     2967.67     3012.23     62.13 o 
  -4   1  18     1906.53     2043.94     37.35 o 
  -3   1  18      373.90      402.94     32.46 o 
  -2   1  18     1963.53     1939.70     34.38 o 
  -1   1  18       34.45       35.22      4.17 o 
   0   1  18      700.45      698.36     28.98 o 
   1   1  18     2645.49     2548.20     37.23 o 
   2   1  18     2096.55     2191.49     64.38 o 
   3   1  18        4.43        5.65      3.24 o 
   4   1  18      453.23      393.96     44.01 o 
   5   1  18      118.16      134.31     16.76 o 
  -6   2  18        3.85       13.00      5.17 o 
  -5   2  18       36.78       39.14      5.87 o 
  -4   2  18       36.98       48.03      5.80 o 
  -3   2  18     1306.13     1318.27     38.66 o 
  -2   2  18      524.82      549.84     12.93 o 
  -1   2  18      886.36      879.97     21.18 o 
   0   2  18      196.37      241.00     19.41 o 
   1   2  18     1215.18     1163.80     34.01 o 
   2   2  18      365.89      358.25     22.81 o 
   3   2  18     1933.19     1960.67     30.77 o 
   4   2  18      923.18      881.49     33.45 o 
  -6   3  18      114.71      101.59     15.22 o 
  -5   3  18     1514.01     1539.06     33.38 o 
  -4   3  18       86.47      102.90     12.02 o 
  -3   3  18      451.29      391.95     24.15 o 
  -2   3  18      123.33      149.52     15.76 o 
  -1   3  18        3.60        2.27      1.59 o 
   0   3  18      473.52      425.60     14.04 o 
   2   3  18      172.58      204.04     16.67 o 
   3   3  18      424.85      503.13     45.83 o 
   4   3  18     1073.27     1079.38     37.12 o 
  -5   4  18       33.79       37.51      6.03 o 
  -4   4  18     1052.30     1070.36     25.03 o 
  -3   4  18     2419.10     2338.70     35.71 o 
  -2   4  18     1589.04     1515.10     27.51 o 
  -1   4  18       75.87       85.65      8.96 o 
   0   4  18      638.69      571.38     20.02 o 
   1   4  18        6.33        3.92      2.68 o 
   2   4  18       13.88       22.79      3.63 o 
   3   4  18      141.72      153.92     17.19 o 
  -4   5  18      679.92      621.68     21.77 o 
  -3   5  18      914.33      897.16     29.32 o 
  -2   5  18      688.36      698.61     47.64 o 
  -1   5  18     2656.45     2672.66     52.99 o 
   0   5  18     1661.15     1591.44     37.98 o 
   1   5  18      745.17      716.07     23.06 o 
   2   5  18      489.82      469.88     30.86 o 
  -2   6  18       10.77        7.14      3.15 o 
  -1   6  18      532.24      511.29     30.09 o 
   0  -6  19      764.97      724.79     31.02 o 
   1  -6  19      870.38      834.64     20.61 o 
   2  -6  19      605.55      557.67     19.62 o 
  -2  -5  19      119.99      106.27     11.65 o 
  -1  -5  19      230.13      197.38     13.49 o 
   0  -5  19       45.38       43.27      4.72 o 
   1  -5  19        1.11        6.24      3.10 o 
   2  -5  19       48.85       57.66      5.41 o 
   3  -5  19      729.57      658.07     21.68 o 
   4  -5  19      312.87      261.83     18.11 o 
  -3  -4  19     2568.53     2560.94    240.75 o 
  -2  -4  19      710.01      699.41     57.37 o 
  -1  -4  19     1029.57      991.33     13.36 o 
   0  -4  19      197.91      277.57     26.49 o 
   1  -4  19      527.90      500.34     65.53 o 
   2  -4  19        2.45        9.30      2.49 o 
   3  -4  19      529.75      502.91     38.17 o 
   4  -4  19       77.72       66.44      7.53 o 
  -4  -3  19      710.20      680.31     22.20 o 
  -3  -3  19      583.58      574.99     37.87 o 
  -2  -3  19     1766.58     1882.81     36.87 o 
  -1  -3  19     1418.90     1479.09     42.18 o 
   0  -3  19     2570.22     2395.05     70.20 o 
   1  -3  19       53.20       40.91     17.98 o 
   2  -3  19      888.70      843.56     36.41 o 
   3  -3  19      745.64      687.73     22.29 o 
   4  -3  19      594.45      534.13     26.00 o 
   5  -3  19      356.28      318.61     16.28 o 
  -5  -2  19      225.78      222.88     17.69 o 
  -3  -2  19        7.53       15.17      2.29 o 
  -2  -2  19       80.39       84.57     15.31 o 
  -1  -2  19     2659.81     2981.17     85.44 o 
   0  -2  19      491.77      425.94     20.45 o 
   1  -2  19     2522.06     2458.83     68.96 o 
   2  -2  19      621.03      553.12     43.95 o 
   3  -2  19      241.25      245.73     14.18 o 
   4  -2  19       21.29       14.27      2.30 o 
   5  -2  19     1657.53     1591.70     35.23 o 
  -5  -1  19      902.37      938.86     31.66 o 
  -4  -1  19      138.24      136.38     21.53 o 
  -3  -1  19      795.70      787.98     15.71 o 
  -2  -1  19      299.33      400.86     32.54 o 
  -1  -1  19      707.72      724.53     32.68 o 
   0  -1  19       12.14       11.68      2.83 o 
   1  -1  19       25.52       49.12      5.35 o 
   2  -1  19      431.25      367.96     12.83 o 
   3  -1  19       67.24       52.01      4.14 o 
   4  -1  19      554.49      516.00     23.71 o 
   5  -1  19        9.40        3.46      2.21 o 
  -5   0  19     1046.26     1023.81     49.89 o 
  -4   0  19     1284.52     1294.32     15.64 o 
  -3   0  19       15.53       13.25      3.37 o 
  -2   0  19     1139.52     1255.12     23.29 o 
  -1   0  19     1728.82     1834.62     34.08 o 
   0   0  19     1510.31     1473.53     24.24 o 
   2   0  19      817.96      833.31     33.27 o 
   3   0  19        9.68       16.92      3.58 o 
   4   0  19        4.67       -4.01      2.67 o 
   5   0  19       39.11       51.34      6.80 o 
  -6   1  19        1.82        8.84      5.34 o 
  -5   1  19      621.79      602.27     29.06 o 
  -4   1  19      348.49      358.80     34.17 o 
  -3   1  19     1181.82     1116.78     30.41 o 
  -2   1  19      769.29      771.09     34.65 o 
  -1   1  19      254.23      320.00     28.98 o 
   0   1  19      109.70      171.50     17.55 o 
   1   1  19     2401.17     2404.62     66.94 o 
   2   1  19     2044.39     1999.27     50.16 o 
   3   1  19      864.16      775.94     14.78 o 
   4   1  19      919.96      868.63     17.68 o 
  -5   2  19     1131.36     1074.24     33.81 o 
  -4   2  19        2.10       10.52      3.27 o 
  -3   2  19       26.09       23.04      4.10 o 
  -2   2  19        4.92        7.53      2.81 o 
  -1   2  19       30.17       31.22      4.92 o 
   0   2  19        3.45        8.37      2.15 o 
   1   2  19      172.82      163.83     20.41 o 
   2   2  19       17.55       33.97      4.81 o 
   3   2  19     1405.73     1391.31     34.81 o 
   4   2  19     1057.02     1047.64     40.63 o 
  -5   3  19     1917.96     1806.34     53.04 o 
  -4   3  19      897.53      883.44     21.22 o 
  -3   3  19     1456.36     1407.34     26.37 o 
  -2   3  19      144.57      171.77     20.54 o 
  -1   3  19       99.49      100.68     11.36 o 
   0   3  19       17.18       37.80      6.76 o 
   1   3  19     1219.67     1282.06     31.68 o 
   2   3  19       56.13       58.91      9.50 o 
   3   3  19        5.84        8.00      2.97 o 
  -5   4  19       85.19       71.02     12.95 o 
  -4   4  19      519.56      556.66     60.79 o 
  -3   4  19     1832.20     1806.70     37.64 o 
  -2   4  19     1774.01     1735.96     27.32 o 
  -1   4  19      253.33      225.51      9.55 o 
   0   4  19     1308.47     1330.08     33.65 o 
   1   4  19      215.21      215.40     24.31 o 
   2   4  19      173.20      183.51     20.32 o 
  -4   5  19       14.31       19.14      3.22 o 
  -3   5  19      303.86      256.39     12.95 o 
  -2   5  19       73.85       75.24     10.45 o 
  -1   5  19     1518.47     1505.44     42.49 o 
   0   5  19      434.24      390.36     38.80 o 
   1   5  19      492.07      442.61     27.01 o 
  -2  -5  20      251.12      227.25     13.59 o 
  -1  -5  20      400.25      372.30     30.34 o 
   0  -5  20      105.12      105.37     15.40 o 
   1  -5  20     1004.12      904.50     33.53 o 
   2  -5  20        6.63        9.50      2.61 o 
   3  -5  20       21.57       15.77      5.10 o 
  -3  -4  20     1741.16     1744.53     58.41 o 
  -2  -4  20     1335.31     1269.63     40.99 o 
  -1  -4  20      884.31      825.71     27.51 o 
   0  -4  20     3076.15     3181.26     44.48 o 
   1  -4  20       23.30       22.85      8.65 o 
   2  -4  20     1080.41     1003.59     26.08 o 
   3  -4  20     1697.68     1668.60     34.04 o 
   4  -4  20      376.87      342.08     19.71 o 
  -4  -3  20      120.20      118.43     15.17 o 
  -3  -3  20       13.43       11.45      1.86 o 
  -2  -3  20      278.61      302.04     15.13 o 
  -1  -3  20     2909.36     3085.63     50.45 o 
   0  -3  20      315.55      346.64     39.73 o 
   1  -3  20      544.02      510.98     19.46 o 
   2  -3  20     1021.97      944.78     53.99 o 
   3  -3  20      391.20      407.40     25.26 o 
   4  -3  20      916.56      827.53     18.14 o 
  -4  -2  20      507.66      503.47     24.81 o 
  -3  -2  20      941.36      969.41     19.25 o 
  -2  -2  20      523.82      506.71     23.88 o 
  -1  -2  20      261.57      321.93     27.51 o 
   0  -2  20        9.73       19.73      3.42 o 
   1  -2  20      297.08      287.07     23.20 o 
   2  -2  20      140.52      143.56     12.43 o 
   3  -2  20       16.00        9.11      1.63 o 
   4  -2  20        2.86        5.83      3.04 o 
   5  -2  20      498.03      412.33     21.05 o 
  -5  -1  20       90.69       78.86      6.68 o 
  -4  -1  20      569.15      606.25     32.98 o 
  -3  -1  20      873.98      898.04     12.66 o 
  -2  -1  20     1783.75     1956.77     51.34 o 
  -1  -1  20     3046.40     3060.30     87.19 o 
   0  -1  20     1058.91     1071.81     63.76 o 
   1  -1  20       30.01       48.68      6.92 o 
   2  -1  20      456.74      484.01     28.91 o 
   3  -1  20      104.66      104.70      8.25 o 
   4  -1  20       32.59       28.07      3.14 o 
   5  -1  20      565.00      525.25     13.41 o 
  -5   0  20      520.15      520.70     25.51 o 
  -4   0  20       27.62       29.05      3.95 o 
  -3   0  20      103.52      113.43     16.33 o 
  -2   0  20      635.18      633.49     24.22 o 
   0   0  20     1315.95     1313.06     37.91 o 
   2   0  20     1654.65     1661.29     43.88 o 
   3   0  20        0.82        6.01      4.38 o 
   4   0  20     1752.47     1797.38     35.71 o 
  -5   1  20      219.54      263.54     27.39 o 
  -4   1  20       28.47       41.20      5.96 o 
  -3   1  20      181.45      235.21     23.70 o 
  -2   1  20      138.09      191.79     23.90 o 
  -1   1  20      106.15      106.89     15.26 o 
   0   1  20        6.18        7.41      2.04 o 
   1   1  20     1415.41     1481.94     39.34 o 
   2   1  20      345.12      377.48     32.81 o 
   3   1  20     2800.34     2808.67     60.77 o 
   4   1  20      478.13      524.28     33.81 o 
  -5   2  20     2291.15     2093.96     66.48 o 
  -4   2  20      142.97      160.77     16.89 o 
  -3   2  20      503.06      473.31     23.11 o 
  -2   2  20       72.32       93.40     12.83 o 
  -1   2  20     1114.57     1106.53     37.80 o 
   0   2  20        1.25       20.36      3.20 o 
   1   2  20      815.95      755.80     15.53 o 
   2   2  20        6.78        4.81      2.40 o 
   3   2  20      140.69      150.52     20.95 o 
   4   2  20      260.81      237.89     28.46 o 
  -5   3  20      629.26      604.26     23.08 o 
  -4   3  20     1514.72     1564.26     51.75 o 
  -3   3  20     1306.74     1355.75     30.02 o 
  -2   3  20     1569.35     1684.30     28.10 o 
  -1   3  20       36.08       37.94      5.71 o 
   0   3  20     1321.05     1412.01     27.85 o 
   1   3  20      769.24      802.47     52.97 o 
   2   3  20      884.71      870.81     32.58 o 
   3   3  20      357.87      341.99     23.58 o 
  -4   4  20       38.71       31.66      5.01 o 
  -3   4  20      401.37      355.92     17.55 o 
  -2   4  20       89.87       73.95     11.27 o 
  -1   4  20      971.83      986.12     22.22 o 
   0   4  20        1.51       11.54      2.99 o 
   1   4  20      223.85      222.22     21.77 o 
   2   4  20      119.40      119.61     15.51 o 
  -3   5  20      339.58      276.82     23.29 o 
  -2   5  20       11.22        1.72      1.86 o 
  -1   5  20       91.48       77.73     12.06 o 
   0   5  20        9.81        7.64      2.02 o 
  -1  -5  21        3.23        7.21      2.25 o 
   0  -5  21     1011.33      913.99     42.64 o 
   1  -5  21      568.12      518.00     18.48 o 
   2  -5  21      645.23      578.99     17.54 o 
  -2  -4  21      174.81      160.00     14.21 o 
  -1  -4  21      362.65      377.78     18.60 o 
   0  -4  21      825.78      723.48     64.57 o 
   1  -4  21        1.28        1.49      2.13 o 
   2  -4  21      938.34      840.72     18.75 o 
   3  -4  21      918.58      880.68     29.12 o 
  -3  -3  21      310.17      294.87     28.95 o 
  -2  -3  21      251.06      250.95     28.19 o 
  -1  -3  21      387.64      489.36     38.19 o 
   0  -3  21      191.76      217.94     20.75 o 
   1  -3  21      211.07      227.96     15.34 o 
   2  -3  21       33.16       33.90      5.36 o 
   3  -3  21      210.07      187.16     15.99 o 
   4  -3  21      235.99      198.72     11.20 o 
  -4  -2  21     1211.67     1234.36     28.99 o 
  -3  -2  21     3226.16     3195.95     64.17 o 
  -2  -2  21      922.67     1042.31     51.29 o 
  -1  -2  21     2808.05     2951.76     50.02 o 
   0  -2  21      110.31       99.52     12.74 o 
   1  -2  21       34.29       31.95      4.78 o 
   2  -2  21      168.85      149.56      9.58 o 
   3  -2  21      596.89      545.67     35.17 o 
   4  -2  21       15.55       17.39      2.07 o 
  -4  -1  21      650.51      596.94     19.05 o 
  -3  -1  21       22.90       23.85      2.84 o 
  -2  -1  21     2105.11     2215.73     39.57 o 
  -1  -1  21     2444.38     2299.47     58.30 o 
   0  -1  21     1974.96     1949.88     63.15 o 
   1  -1  21     1063.79     1045.14     29.21 o 
   2  -1  21     2101.43     2115.05     32.49 o 
   3  -1  21        9.84       10.83      2.20 o 
   4  -1  21      956.21      915.50     19.44 o 
  -5   0  21       57.40       48.69     13.20 o 
  -4   0  21      670.94      652.50     47.12 o 
  -3   0  21      113.90      125.83     13.54 o 
  -2   0  21       23.94       30.16      6.19 o 
  -1   0  21      170.99      225.55     22.43 o 
   2   0  21      297.80      372.49     27.73 o 
   3   0  21      434.36      459.89     28.33 o 
   4   0  21      243.08      183.48      8.61 o 
  -5   1  21     1229.53     1186.28     42.43 o 
  -4   1  21      381.74      352.67     27.82 o 
  -3   1  21      172.43      209.23     18.98 o 
  -2   1  21      633.42      669.18     26.35 o 
  -1   1  21     1158.33     1172.04     31.88 o 
   0   1  21       12.61       18.59      2.83 o 
   1   1  21       91.18      107.05     12.40 o 
   2   1  21      183.96      210.41     22.58 o 
   3   1  21      359.12      269.16     15.69 o 
   4   1  21      189.60      189.09     12.34 o 
  -5   2  21      710.11      650.22     24.42 o 
  -4   2  21      852.45      831.97     27.05 o 
  -3   2  21      186.53      229.36     25.06 o 
  -2   2  21     1343.75     1304.42     35.53 o 
  -1   2  21      252.18      337.94     28.05 o 
   0   2  21     1112.77     1121.67     22.49 o 
   1   2  21     1131.70     1108.07     27.98 o 
   2   2  21      258.70      244.01     17.76 o 
   3   2  21       47.23       39.12      5.67 o 
  -4   3  21       77.36       81.18     13.45 o 
  -3   3  21      848.70      893.85     28.05 o 
  -2   3  21      283.05      298.18     35.62 o 
  -1   3  21       13.11       10.93      2.77 o 
   0   3  21      711.06      695.08     45.03 o 
   2   3  21     1344.88     1321.42     43.90 o 
  -3   4  21       15.44       16.17      3.56 o 
  -2   4  21      164.77      155.12     20.34 o 
  -1   4  21      246.35      255.01     15.60 o 
   0   4  21       10.04       10.77      3.08 o 
   1   4  21        0.43       -4.47      4.42 o 
  -2  -4  22      285.90      261.36     17.00 o 
  -1  -4  22       77.69       91.60      9.04 o 
   0  -4  22      438.40      356.82     20.97 o 
   1  -4  22        0.68        0.14      3.16 o 
   2  -4  22       34.03       33.73      4.33 o 
   3  -4  22      446.89      413.97     20.90 o 
  -3  -3  22     2235.69     2227.05     57.78 o 
  -2  -3  22       31.60       33.31      5.06 o 
  -1  -3  22      506.72      551.36     45.03 o 
   0  -3  22      162.96      186.80     19.93 o 
   1  -3  22      842.48      773.59     35.39 o 
   2  -3  22      252.48      249.64     13.81 o 
   3  -3  22      525.30      497.68     54.90 o 
  -3  -2  22       18.05       34.82      3.73 o 
  -2  -2  22     1128.75     1313.96     61.56 o 
  -1  -2  22     2233.43     2209.67     46.85 o 
   0  -2  22     1237.53     1204.62     23.15 o 
   1  -2  22       10.39       12.29      3.54 o 
   2  -2  22     1008.35     1046.66     78.50 o 
   3  -2  22     1146.34     1166.03     24.79 o 
   4  -2  22      143.08      116.12     13.40 o 
  -4  -1  22      356.64      347.90     20.63 o 
  -3  -1  22       64.04       90.86     10.16 o 
  -2  -1  22     1106.43     1100.49     29.36 o 
  -1  -1  22      481.30      535.05     29.00 o 
   1  -1  22      754.95      704.46     65.10 o 
   2  -1  22      702.90      746.39     48.19 o 
   3  -1  22       50.85       41.33      6.51 o 
   4  -1  22      573.88      527.74     13.83 o 
  -4   0  22      852.47     1019.43     68.93 o 
  -3   0  22      291.36      323.22     30.91 o 
  -2   0  22     1299.14     1342.35     27.87 o 
  -1   0  22      637.11      724.80     20.73 o 
   0   0  22        7.63       11.70      3.17 o 
   1   0  22      215.85      205.53     10.34 o 
   2   0  22        0.41        3.67      2.77 o 
   3   0  22        8.69        7.62      1.34 o 
  -4   1  22      272.42      297.48     26.80 o 
  -3   1  22      231.18      252.13     30.54 o 
  -2   1  22     1360.54     1433.01     32.11 o 
  -1   1  22     2203.37     2358.97     41.50 o 
   0   1  22      373.24      425.26     25.90 o 
   1   1  22     1935.27     1975.91     41.00 o 
   2   1  22      161.57      189.14     22.36 o 
   3   1  22       57.16       49.00      7.85 o 
  -4   2  22       23.46       30.79      4.97 o 
  -3   2  22       83.34       92.68     10.29 o 
  -2   2  22      746.71      766.01     49.84 o 
  -1   2  22       19.75       19.48      4.22 o 
   1   2  22     1307.62     1245.28     28.21 o 
   2   2  22      723.98      731.90     30.82 o 
  -4   3  22        8.03        6.83      3.31 o 
  -3   3  22      172.75      222.09     24.10 o 
  -2   3  22      537.13      526.89     39.75 o 
   0   3  22        0.09        2.72      1.81 o 
   1   3  22       62.33       47.35      6.28 o 
  -2   4  22       24.03       34.15      6.26 o 
  -1   4  22      129.36      114.24     12.13 o 
   0   4  22      138.78      166.67     18.55 o 
   0  -4  23     1202.67     1169.97     73.71 o 
   1  -4  23      765.68      729.58     59.34 o 
  -2  -3  23      264.59      320.11     27.73 o 
  -1  -3  23      580.12      645.37     39.25 o 
   0  -3  23      478.29      442.49     28.05 o 
   1  -3  23      570.79      546.57     53.05 o 
   2  -3  23      610.95      568.92     14.39 o 
  -3  -2  23        1.33       11.81      5.67 o 
  -2  -2  23       86.61       78.12     10.18 o 
  -1  -2  23      157.36      201.04     20.68 o 
   0  -2  23      181.37      209.11     18.46 o 
   1  -2  23       10.13       18.48      4.67 o 
   2  -2  23      926.51      940.39     55.96 o 
   3  -2  23      541.35      508.29     35.57 o 
  -3  -1  23      732.99      815.89     57.55 o 
  -2  -1  23      152.85      187.87     18.75 o 
  -1  -1  23        9.69       27.12      5.22 o 
   0  -1  23      203.48      192.72     23.51 o 
   1  -1  23       61.62       96.67     12.20 o 
   2  -1  23      150.78      160.23     18.53 o 
   3  -1  23       58.39       57.83      9.10 o 
  -4   0  23      290.95      320.23     28.34 o 
  -3   0  23      735.56      678.43     23.20 o 
  -2   0  23     1397.32     1377.61     41.90 o 
  -1   0  23     3528.08     3751.57    220.43 o 
   0   0  23       83.89       86.51     12.06 o 
   1   0  23      763.18      771.61     50.14 o 
   2   0  23       98.12      114.33     12.83 o 
   3   0  23      472.89      484.03     30.14 o 
  -4   1  23       22.16       37.75      8.48 o 
  -3   1  23        7.90       11.00      2.79 o 
  -2   1  23     1869.53     1995.25     59.80 o 
  -1   1  23      590.33      605.64     47.10 o 
   0   1  23     1880.56     1912.78     39.55 o 
   1   1  23     1255.57     1354.05     39.55 o 
   2   1  23     1376.89     1457.18     47.14 o 
  -3   2  23       11.75       21.79      6.17 o 
  -2   2  23      360.59      380.00     31.16 o 
  -1   2  23        1.87        2.59      2.40 o 
   1   2  23     1296.79     1307.59     38.30 o 
   2   2  23       87.17       89.52     13.42 o 
  -3   3  23      381.75      395.87     24.35 o 
  -2   3  23      583.64      627.98     22.95 o 
  -1   3  23      900.45      932.29     31.93 o 
   0   3  23      232.31      303.47     32.43 o 
  -1  -3  24        1.09        5.19      2.68 o 
   0  -3  24      605.80      638.86     34.97 o 
   1  -3  24       21.94       18.47      2.79 o 
  -2  -2  24       27.80       30.45      8.39 o 
  -1  -2  24        2.38       -1.20      3.81 o 
   0  -2  24      345.40      455.05     33.76 o 
   1  -2  24        0.11       11.90      4.54 o 
   2  -2  24        8.71       19.42      4.04 o 
  -2  -1  24      517.87      532.27     34.53 o 
  -1  -1  24      672.17      707.80     32.70 o 
   0  -1  24      239.17      228.48     25.12 o 
   1  -1  24      279.14      286.30     25.06 o 
   2  -1  24      606.87      343.72     21.13 o 
  -3   0  24      168.23      185.76     16.19 o 
  -2   0  24      858.56     1050.09     67.57 o 
  -1   0  24     2038.45     2058.86     73.42 o 
   0   0  24      256.59      320.27     24.97 o 
   1   0  24      149.83      177.35     13.72 o 
   2   0  24     1059.00     1074.83     35.76 o 
  -3   1  24       59.65       72.58      9.39 o 
  -2   1  24      141.79      157.07     15.65 o 
   0   1  24      190.38      195.55     14.15 o 
   1   1  24      847.82      909.23     33.56 o 
  -2   2  24     1844.14     1999.58     66.30 o 
  -1   2  24      367.02      382.13     26.17 o 
   0   2  24       70.47       77.98     10.05 o 
   1   2  24      146.62      167.60     18.30 o 
   0  -2  25     1368.13     1355.64     57.87 o 
  -1  -1  25      866.54      912.54     34.33 o 
   0  -1  25       12.81       17.05      3.54 o 
   1  -1  25      387.11      468.16     40.59 o 
  -2   0  25      180.12      216.73     24.69 o 
   0   0  25      194.00      210.36     21.97 o 
   1   0  25       10.79       23.20      5.44 o 
  -1   1  25        1.77       18.16      4.40 o 
   0   1  25      198.51      181.34     22.02 o 
                                                 
